# Supplementary material for: Single nucleotide polymorphisms in the bovine MHC region of Japanese Black cattle are associated with bovine leukemia virus proviral load
Source: Retrovirology. 2017 Apr 4;14:24. doi: 10.1186/s12977-017-0348-3 (PMC5379713; doi:10.1186/s12977-017-0348-3)
Supplement: Supplementary file 1 — Additional file 1: Table S1. Genes around rs110616206 SNP (Tab "CNTN3") and rs29026690 and rs17872126 SNPs (Tab "BTA23"). [file 12977_2017_348_MOESM1_ESM.xlsx]

## Sheet: CNTN3
Genes around rs110616206 SNP.
The table were made from "Bos_taurus.UMD3.1.83.gtf" file (obtaining from ftp://ftp.ensembl.org/pub/release-83/gtf/bos_taurus, explanation of each column are mentioned at http://www.gencodegenes.org/gencodeformat.html)
The genes around +/- 500K base from target SNP were choosen in this table.
The nearest gene of rs110616206 SNP is shown in red, and distance from nearest gene is shown in yellow.
chromosome name	annotation source	feature-type	genomic start location	genomic end location	distance from neibour gene	genomic strand	genomic phase (for CDS features)	additional information as key-value pairs
22	Hapmap33580-BTA-136506	rs110616206	27280154		6573
22	ensembl	gene	27286727	27534171	.	+	.	gene_id "ENSBTAG00000007615"	gene_version "6"	gene_name "CNTN3"	gene_source "ensembl"	gene_biotype "protein_coding"
22	ensembl	transcript	27286727	27534171	.	+	.	gene_id "ENSBTAG00000007615"	gene_version "6"	transcript_id "ENSBTAT00000010014"	transcript_version "5"	gene_name "CNTN3"	gene_source "ensembl"	gene_biotype "protein_coding"	transcript_name "CNTN3-201"	transcript_source "ensembl"	transcript_biotype "protein_coding"
22	ensembl	exon	27286727	27286836	.	+	.	gene_id "ENSBTAG00000007615"	gene_version "6"	transcript_id "ENSBTAT00000010014"	transcript_version "5"	exon_number "1"	gene_name "CNTN3"	gene_source "ensembl"	gene_biotype "protein_coding"	transcript_name "CNTN3-201"	transcript_source "ensembl"	transcript_biotype "protein_coding"	exon_id "ENSBTAE00000248749"	exon_version "2"
22	ensembl	five_prime_utr	27286727	27286836	.	+	.	gene_id "ENSBTAG00000007615"	gene_version "6"	transcript_id "ENSBTAT00000010014"	transcript_version "5"	gene_name "CNTN3"	gene_source "ensembl"	gene_biotype "protein_coding"	transcript_name "CNTN3-201"	transcript_source "ensembl"	transcript_biotype "protein_coding"
22	ensembl	exon	27348284	27348379	.	+	.	gene_id "ENSBTAG00000007615"	gene_version "6"	transcript_id "ENSBTAT00000010014"	transcript_version "5"	exon_number "2"	gene_name "CNTN3"	gene_source "ensembl"	gene_biotype "protein_coding"	transcript_name "CNTN3-201"	transcript_source "ensembl"	transcript_biotype "protein_coding"	exon_id "ENSBTAE00000476104"	exon_version "1"
22	ensembl	five_prime_utr	27348284	27348306	.	+	.	gene_id "ENSBTAG00000007615"	gene_version "6"	transcript_id "ENSBTAT00000010014"	transcript_version "5"	gene_name "CNTN3"	gene_source "ensembl"	gene_biotype "protein_coding"	transcript_name "CNTN3-201"	transcript_source "ensembl"	transcript_biotype "protein_coding"
22	ensembl	CDS	27348307	27348379	.	+	0	gene_id "ENSBTAG00000007615"	gene_version "6"	transcript_id "ENSBTAT00000010014"	transcript_version "5"	exon_number "2"	gene_name "CNTN3"	gene_source "ensembl"	gene_biotype "protein_coding"	transcript_name "CNTN3-201"	transcript_source "ensembl"	transcript_biotype "protein_coding"	protein_id "ENSBTAP00000010014"	protein_version "5"
22	ensembl	start_codon	27348307	27348309	.	+	0	gene_id "ENSBTAG00000007615"	gene_version "6"	transcript_id "ENSBTAT00000010014"	transcript_version "5"	exon_number "2"	gene_name "CNTN3"	gene_source "ensembl"	gene_biotype "protein_coding"	transcript_name "CNTN3-201"	transcript_source "ensembl"	transcript_biotype "protein_coding"
22	ensembl	exon	27406777	27406980	.	+	.	gene_id "ENSBTAG00000007615"	gene_version "6"	transcript_id "ENSBTAT00000010014"	transcript_version "5"	exon_number "3"	gene_name "CNTN3"	gene_source "ensembl"	gene_biotype "protein_coding"	transcript_name "CNTN3-201"	transcript_source "ensembl"	transcript_biotype "protein_coding"	exon_id "ENSBTAE00000081483"	exon_version "1"
22	ensembl	CDS	27406777	27406980	.	+	2	gene_id "ENSBTAG00000007615"	gene_version "6"	transcript_id "ENSBTAT00000010014"	transcript_version "5"	exon_number "3"	gene_name "CNTN3"	gene_source "ensembl"	gene_biotype "protein_coding"	transcript_name "CNTN3-201"	transcript_source "ensembl"	transcript_biotype "protein_coding"	protein_id "ENSBTAP00000010014"	protein_version "5"
22	ensembl	exon	27408430	27408532	.	+	.	gene_id "ENSBTAG00000007615"	gene_version "6"	transcript_id "ENSBTAT00000010014"	transcript_version "5"	exon_number "4"	gene_name "CNTN3"	gene_source "ensembl"	gene_biotype "protein_coding"	transcript_name "CNTN3-201"	transcript_source "ensembl"	transcript_biotype "protein_coding"	exon_id "ENSBTAE00000445876"	exon_version "1"
22	ensembl	CDS	27408430	27408532	.	+	2	gene_id "ENSBTAG00000007615"	gene_version "6"	transcript_id "ENSBTAT00000010014"	transcript_version "5"	exon_number "4"	gene_name "CNTN3"	gene_source "ensembl"	gene_biotype "protein_coding"	transcript_name "CNTN3-201"	transcript_source "ensembl"	transcript_biotype "protein_coding"	protein_id "ENSBTAP00000010014"	protein_version "5"
22	ensembl	exon	27409050	27409234	.	+	.	gene_id "ENSBTAG00000007615"	gene_version "6"	transcript_id "ENSBTAT00000010014"	transcript_version "5"	exon_number "5"	gene_name "CNTN3"	gene_source "ensembl"	gene_biotype "protein_coding"	transcript_name "CNTN3-201"	transcript_source "ensembl"	transcript_biotype "protein_coding"	exon_id "ENSBTAE00000081485"	exon_version "1"
22	ensembl	CDS	27409050	27409234	.	+	1	gene_id "ENSBTAG00000007615"	gene_version "6"	transcript_id "ENSBTAT00000010014"	transcript_version "5"	exon_number "5"	gene_name "CNTN3"	gene_source "ensembl"	gene_biotype "protein_coding"	transcript_name "CNTN3-201"	transcript_source "ensembl"	transcript_biotype "protein_coding"	protein_id "ENSBTAP00000010014"	protein_version "5"
22	ensembl	exon	27412952	27413088	.	+	.	gene_id "ENSBTAG00000007615"	gene_version "6"	transcript_id "ENSBTAT00000010014"	transcript_version "5"	exon_number "6"	gene_name "CNTN3"	gene_source "ensembl"	gene_biotype "protein_coding"	transcript_name "CNTN3-201"	transcript_source "ensembl"	transcript_biotype "protein_coding"	exon_id "ENSBTAE00000081486"	exon_version "1"
22	ensembl	CDS	27412952	27413088	.	+	2	gene_id "ENSBTAG00000007615"	gene_version "6"	transcript_id "ENSBTAT00000010014"	transcript_version "5"	exon_number "6"	gene_name "CNTN3"	gene_source "ensembl"	gene_biotype "protein_coding"	transcript_name "CNTN3-201"	transcript_source "ensembl"	transcript_biotype "protein_coding"	protein_id "ENSBTAP00000010014"	protein_version "5"
22	ensembl	exon	27414209	27414338	.	+	.	gene_id "ENSBTAG00000007615"	gene_version "6"	transcript_id "ENSBTAT00000010014"	transcript_version "5"	exon_number "7"	gene_name "CNTN3"	gene_source "ensembl"	gene_biotype "protein_coding"	transcript_name "CNTN3-201"	transcript_source "ensembl"	transcript_biotype "protein_coding"	exon_id "ENSBTAE00000081487"	exon_version "1"
22	ensembl	CDS	27414209	27414338	.	+	0	gene_id "ENSBTAG00000007615"	gene_version "6"	transcript_id "ENSBTAT00000010014"	transcript_version "5"	exon_number "7"	gene_name "CNTN3"	gene_source "ensembl"	gene_biotype "protein_coding"	transcript_name "CNTN3-201"	transcript_source "ensembl"	transcript_biotype "protein_coding"	protein_id "ENSBTAP00000010014"	protein_version "5"
22	ensembl	exon	27417000	27417150	.	+	.	gene_id "ENSBTAG00000007615"	gene_version "6"	transcript_id "ENSBTAT00000010014"	transcript_version "5"	exon_number "8"	gene_name "CNTN3"	gene_source "ensembl"	gene_biotype "protein_coding"	transcript_name "CNTN3-201"	transcript_source "ensembl"	transcript_biotype "protein_coding"	exon_id "ENSBTAE00000081488"	exon_version "1"
22	ensembl	CDS	27417000	27417150	.	+	2	gene_id "ENSBTAG00000007615"	gene_version "6"	transcript_id "ENSBTAT00000010014"	transcript_version "5"	exon_number "8"	gene_name "CNTN3"	gene_source "ensembl"	gene_biotype "protein_coding"	transcript_name "CNTN3-201"	transcript_source "ensembl"	transcript_biotype "protein_coding"	protein_id "ENSBTAP00000010014"	protein_version "5"
22	ensembl	exon	27454547	27454674	.	+	.	gene_id "ENSBTAG00000007615"	gene_version "6"	transcript_id "ENSBTAT00000010014"	transcript_version "5"	exon_number "9"	gene_name "CNTN3"	gene_source "ensembl"	gene_biotype "protein_coding"	transcript_name "CNTN3-201"	transcript_source "ensembl"	transcript_biotype "protein_coding"	exon_id "ENSBTAE00000081489"	exon_version "1"
22	ensembl	CDS	27454547	27454674	.	+	1	gene_id "ENSBTAG00000007615"	gene_version "6"	transcript_id "ENSBTAT00000010014"	transcript_version "5"	exon_number "9"	gene_name "CNTN3"	gene_source "ensembl"	gene_biotype "protein_coding"	transcript_name "CNTN3-201"	transcript_source "ensembl"	transcript_biotype "protein_coding"	protein_id "ENSBTAP00000010014"	protein_version "5"
22	ensembl	exon	27456965	27457140	.	+	.	gene_id "ENSBTAG00000007615"	gene_version "6"	transcript_id "ENSBTAT00000010014"	transcript_version "5"	exon_number "10"	gene_name "CNTN3"	gene_source "ensembl"	gene_biotype "protein_coding"	transcript_name "CNTN3-201"	transcript_source "ensembl"	transcript_biotype "protein_coding"	exon_id "ENSBTAE00000081490"	exon_version "1"
22	ensembl	CDS	27456965	27457140	.	+	2	gene_id "ENSBTAG00000007615"	gene_version "6"	transcript_id "ENSBTAT00000010014"	transcript_version "5"	exon_number "10"	gene_name "CNTN3"	gene_source "ensembl"	gene_biotype "protein_coding"	transcript_name "CNTN3-201"	transcript_source "ensembl"	transcript_biotype "protein_coding"	protein_id "ENSBTAP00000010014"	protein_version "5"
22	ensembl	exon	27487050	27487167	.	+	.	gene_id "ENSBTAG00000007615"	gene_version "6"	transcript_id "ENSBTAT00000010014"	transcript_version "5"	exon_number "11"	gene_name "CNTN3"	gene_source "ensembl"	gene_biotype "protein_coding"	transcript_name "CNTN3-201"	transcript_source "ensembl"	transcript_biotype "protein_coding"	exon_id "ENSBTAE00000248745"	exon_version "2"
22	ensembl	CDS	27487050	27487167	.	+	0	gene_id "ENSBTAG00000007615"	gene_version "6"	transcript_id "ENSBTAT00000010014"	transcript_version "5"	exon_number "11"	gene_name "CNTN3"	gene_source "ensembl"	gene_biotype "protein_coding"	transcript_name "CNTN3-201"	transcript_source "ensembl"	transcript_biotype "protein_coding"	protein_id "ENSBTAP00000010014"	protein_version "5"
22	ensembl	exon	27488203	27488361	.	+	.	gene_id "ENSBTAG00000007615"	gene_version "6"	transcript_id "ENSBTAT00000010014"	transcript_version "5"	exon_number "12"	gene_name "CNTN3"	gene_source "ensembl"	gene_biotype "protein_coding"	transcript_name "CNTN3-201"	transcript_source "ensembl"	transcript_biotype "protein_coding"	exon_id "ENSBTAE00000248748"	exon_version "1"
22	ensembl	CDS	27488203	27488361	.	+	2	gene_id "ENSBTAG00000007615"	gene_version "6"	transcript_id "ENSBTAT00000010014"	transcript_version "5"	exon_number "12"	gene_name "CNTN3"	gene_source "ensembl"	gene_biotype "protein_coding"	transcript_name "CNTN3-201"	transcript_source "ensembl"	transcript_biotype "protein_coding"	protein_id "ENSBTAP00000010014"	protein_version "5"
22	ensembl	exon	27488461	27488610	.	+	.	gene_id "ENSBTAG00000007615"	gene_version "6"	transcript_id "ENSBTAT00000010014"	transcript_version "5"	exon_number "13"	gene_name "CNTN3"	gene_source "ensembl"	gene_biotype "protein_coding"	transcript_name "CNTN3-201"	transcript_source "ensembl"	transcript_biotype "protein_coding"	exon_id "ENSBTAE00000081493"	exon_version "2"
22	ensembl	CDS	27488461	27488610	.	+	2	gene_id "ENSBTAG00000007615"	gene_version "6"	transcript_id "ENSBTAT00000010014"	transcript_version "5"	exon_number "13"	gene_name "CNTN3"	gene_source "ensembl"	gene_biotype "protein_coding"	transcript_name "CNTN3-201"	transcript_source "ensembl"	transcript_biotype "protein_coding"	protein_id "ENSBTAP00000010014"	protein_version "5"
22	ensembl	exon	27490471	27490541	.	+	.	gene_id "ENSBTAG00000007615"	gene_version "6"	transcript_id "ENSBTAT00000010014"	transcript_version "5"	exon_number "14"	gene_name "CNTN3"	gene_source "ensembl"	gene_biotype "protein_coding"	transcript_name "CNTN3-201"	transcript_source "ensembl"	transcript_biotype "protein_coding"	exon_id "ENSBTAE00000081494"	exon_version "1"
22	ensembl	CDS	27490471	27490541	.	+	2	gene_id "ENSBTAG00000007615"	gene_version "6"	transcript_id "ENSBTAT00000010014"	transcript_version "5"	exon_number "14"	gene_name "CNTN3"	gene_source "ensembl"	gene_biotype "protein_coding"	transcript_name "CNTN3-201"	transcript_source "ensembl"	transcript_biotype "protein_coding"	protein_id "ENSBTAP00000010014"	protein_version "5"
22	ensembl	exon	27491493	27491727	.	+	.	gene_id "ENSBTAG00000007615"	gene_version "6"	transcript_id "ENSBTAT00000010014"	transcript_version "5"	exon_number "15"	gene_name "CNTN3"	gene_source "ensembl"	gene_biotype "protein_coding"	transcript_name "CNTN3-201"	transcript_source "ensembl"	transcript_biotype "protein_coding"	exon_id "ENSBTAE00000081495"	exon_version "1"
22	ensembl	CDS	27491493	27491727	.	+	0	gene_id "ENSBTAG00000007615"	gene_version "6"	transcript_id "ENSBTAT00000010014"	transcript_version "5"	exon_number "15"	gene_name "CNTN3"	gene_source "ensembl"	gene_biotype "protein_coding"	transcript_name "CNTN3-201"	transcript_source "ensembl"	transcript_biotype "protein_coding"	protein_id "ENSBTAP00000010014"	protein_version "5"
22	ensembl	exon	27494940	27495055	.	+	.	gene_id "ENSBTAG00000007615"	gene_version "6"	transcript_id "ENSBTAT00000010014"	transcript_version "5"	exon_number "16"	gene_name "CNTN3"	gene_source "ensembl"	gene_biotype "protein_coding"	transcript_name "CNTN3-201"	transcript_source "ensembl"	transcript_biotype "protein_coding"	exon_id "ENSBTAE00000081496"	exon_version "1"
22	ensembl	CDS	27494940	27495055	.	+	2	gene_id "ENSBTAG00000007615"	gene_version "6"	transcript_id "ENSBTAT00000010014"	transcript_version "5"	exon_number "16"	gene_name "CNTN3"	gene_source "ensembl"	gene_biotype "protein_coding"	transcript_name "CNTN3-201"	transcript_source "ensembl"	transcript_biotype "protein_coding"	protein_id "ENSBTAP00000010014"	protein_version "5"
22	ensembl	exon	27508889	27509075	.	+	.	gene_id "ENSBTAG00000007615"	gene_version "6"	transcript_id "ENSBTAT00000010014"	transcript_version "5"	exon_number "17"	gene_name "CNTN3"	gene_source "ensembl"	gene_biotype "protein_coding"	transcript_name "CNTN3-201"	transcript_source "ensembl"	transcript_biotype "protein_coding"	exon_id "ENSBTAE00000081497"	exon_version "3"
22	ensembl	CDS	27508889	27509075	.	+	0	gene_id "ENSBTAG00000007615"	gene_version "6"	transcript_id "ENSBTAT00000010014"	transcript_version "5"	exon_number "17"	gene_name "CNTN3"	gene_source "ensembl"	gene_biotype "protein_coding"	transcript_name "CNTN3-201"	transcript_source "ensembl"	transcript_biotype "protein_coding"	protein_id "ENSBTAP00000010014"	protein_version "5"
22	ensembl	exon	27530857	27530969	.	+	.	gene_id "ENSBTAG00000007615"	gene_version "6"	transcript_id "ENSBTAT00000010014"	transcript_version "5"	exon_number "18"	gene_name "CNTN3"	gene_source "ensembl"	gene_biotype "protein_coding"	transcript_name "CNTN3-201"	transcript_source "ensembl"	transcript_biotype "protein_coding"	exon_id "ENSBTAE00000467569"	exon_version "1"
22	ensembl	CDS	27530857	27530969	.	+	2	gene_id "ENSBTAG00000007615"	gene_version "6"	transcript_id "ENSBTAT00000010014"	transcript_version "5"	exon_number "18"	gene_name "CNTN3"	gene_source "ensembl"	gene_biotype "protein_coding"	transcript_name "CNTN3-201"	transcript_source "ensembl"	transcript_biotype "protein_coding"	protein_id "ENSBTAP00000010014"	protein_version "5"
22	ensembl	exon	27531600	27531768	.	+	.	gene_id "ENSBTAG00000007615"	gene_version "6"	transcript_id "ENSBTAT00000010014"	transcript_version "5"	exon_number "19"	gene_name "CNTN3"	gene_source "ensembl"	gene_biotype "protein_coding"	transcript_name "CNTN3-201"	transcript_source "ensembl"	transcript_biotype "protein_coding"	exon_id "ENSBTAE00000461844"	exon_version "1"
22	ensembl	CDS	27531600	27531768	.	+	0	gene_id "ENSBTAG00000007615"	gene_version "6"	transcript_id "ENSBTAT00000010014"	transcript_version "5"	exon_number "19"	gene_name "CNTN3"	gene_source "ensembl"	gene_biotype "protein_coding"	transcript_name "CNTN3-201"	transcript_source "ensembl"	transcript_biotype "protein_coding"	protein_id "ENSBTAP00000010014"	protein_version "5"
22	ensembl	exon	27534071	27534171	.	+	.	gene_id "ENSBTAG00000007615"	gene_version "6"	transcript_id "ENSBTAT00000010014"	transcript_version "5"	exon_number "20"	gene_name "CNTN3"	gene_source "ensembl"	gene_biotype "protein_coding"	transcript_name "CNTN3-201"	transcript_source "ensembl"	transcript_biotype "protein_coding"	exon_id "ENSBTAE00000469797"	exon_version "1"
22	ensembl	CDS	27534071	27534168	.	+	2	gene_id "ENSBTAG00000007615"	gene_version "6"	transcript_id "ENSBTAT00000010014"	transcript_version "5"	exon_number "20"	gene_name "CNTN3"	gene_source "ensembl"	gene_biotype "protein_coding"	transcript_name "CNTN3-201"	transcript_source "ensembl"	transcript_biotype "protein_coding"	protein_id "ENSBTAP00000010014"	protein_version "5"
22	ensembl	stop_codon	27534169	27534171	.	+	0	gene_id "ENSBTAG00000007615"	gene_version "6"	transcript_id "ENSBTAT00000010014"	transcript_version "5"	exon_number "20"	gene_name "CNTN3"	gene_source "ensembl"	gene_biotype "protein_coding"	transcript_name "CNTN3-201"	transcript_source "ensembl"	transcript_biotype "protein_coding"

## Sheet: BTA23
Genes around rs29026690 and rs17872126 SNPs.
The table were made from "Bos_taurus.UMD3.1.83.gtf" file (obtaining from ftp://ftp.ensembl.org/pub/release-83/gtf/bos_taurus, explanation of each column are mentioned at http://www.gencodegenes.org/gencodeformat.html)
The genes around +/- 500K base from target SNPs were choosen in this table.
The nearest genes of rs29026690 and rs17872126 SNPs are shown in red, and distance from nearest genes are shown in yellow.
chromosome name	annotation source	feature-type	genomic start location	genomic end location	distance from neibour gene	distance from neibour gene	genomic strand	genomic phase (for CDS features)	additional information as key-value pairs
23	ensembl	gene	26916511	26927031		.	-	.	gene_id "ENSBTAG00000023563"	gene_version "4"	gene_source "ensembl"	gene_biotype "protein_coding"
23	ensembl	transcript	26916511	26927031		.	-	.	gene_id "ENSBTAG00000023563"	gene_version "4"	transcript_id "ENSBTAT00000032165"	transcript_version "4"	gene_source "ensembl"	gene_biotype "protein_coding"	transcript_source "ensembl"	transcript_biotype "protein_coding"
23	ensembl	exon	26916511	26916960		.	-	.	gene_id "ENSBTAG00000023563"	gene_version "4"	transcript_id "ENSBTAT00000032165"	transcript_version "4"	exon_number "10"	gene_source "ensembl"	gene_biotype "protein_coding"	transcript_source "ensembl"	transcript_biotype "protein_coding"	exon_id "ENSBTAE00000480698"	exon_version "1"
23	ensembl	CDS	26916511	26916960		.	-	0	gene_id "ENSBTAG00000023563"	gene_version "4"	transcript_id "ENSBTAT00000032165"	transcript_version "4"	exon_number "10"	gene_source "ensembl"	gene_biotype "protein_coding"	transcript_source "ensembl"	transcript_biotype "protein_coding"	protein_id "ENSBTAP00000032103"	protein_version "4"
23	ensembl	exon	26916997	26917016		.	-	.	gene_id "ENSBTAG00000023563"	gene_version "4"	transcript_id "ENSBTAT00000032165"	transcript_version "4"	exon_number "9"	gene_source "ensembl"	gene_biotype "protein_coding"	transcript_source "ensembl"	transcript_biotype "protein_coding"	exon_id "ENSBTAE00000477883"	exon_version "1"
23	ensembl	CDS	26916997	26917016		.	-	2	gene_id "ENSBTAG00000023563"	gene_version "4"	transcript_id "ENSBTAT00000032165"	transcript_version "4"	exon_number "9"	gene_source "ensembl"	gene_biotype "protein_coding"	transcript_source "ensembl"	transcript_biotype "protein_coding"	protein_id "ENSBTAP00000032103"	protein_version "4"
23	ensembl	exon	26917424	26917450		.	-	.	gene_id "ENSBTAG00000023563"	gene_version "4"	transcript_id "ENSBTAT00000032165"	transcript_version "4"	exon_number "8"	gene_source "ensembl"	gene_biotype "protein_coding"	transcript_source "ensembl"	transcript_biotype "protein_coding"	exon_id "ENSBTAE00000466164"	exon_version "1"
23	ensembl	CDS	26917424	26917450		.	-	2	gene_id "ENSBTAG00000023563"	gene_version "4"	transcript_id "ENSBTAT00000032165"	transcript_version "4"	exon_number "8"	gene_source "ensembl"	gene_biotype "protein_coding"	transcript_source "ensembl"	transcript_biotype "protein_coding"	protein_id "ENSBTAP00000032103"	protein_version "4"
23	ensembl	exon	26920809	26920835		.	-	.	gene_id "ENSBTAG00000023563"	gene_version "4"	transcript_id "ENSBTAT00000032165"	transcript_version "4"	exon_number "7"	gene_source "ensembl"	gene_biotype "protein_coding"	transcript_source "ensembl"	transcript_biotype "protein_coding"	exon_id "ENSBTAE00000472070"	exon_version "1"
23	ensembl	CDS	26920809	26920835		.	-	2	gene_id "ENSBTAG00000023563"	gene_version "4"	transcript_id "ENSBTAT00000032165"	transcript_version "4"	exon_number "7"	gene_source "ensembl"	gene_biotype "protein_coding"	transcript_source "ensembl"	transcript_biotype "protein_coding"	protein_id "ENSBTAP00000032103"	protein_version "4"
23	ensembl	exon	26921901	26921927		.	-	.	gene_id "ENSBTAG00000023563"	gene_version "4"	transcript_id "ENSBTAT00000032165"	transcript_version "4"	exon_number "6"	gene_source "ensembl"	gene_biotype "protein_coding"	transcript_source "ensembl"	transcript_biotype "protein_coding"	exon_id "ENSBTAE00000375238"	exon_version "1"
23	ensembl	CDS	26921901	26921927		.	-	2	gene_id "ENSBTAG00000023563"	gene_version "4"	transcript_id "ENSBTAT00000032165"	transcript_version "4"	exon_number "6"	gene_source "ensembl"	gene_biotype "protein_coding"	transcript_source "ensembl"	transcript_biotype "protein_coding"	protein_id "ENSBTAP00000032103"	protein_version "4"
23	ensembl	exon	26922022	26922031		.	-	.	gene_id "ENSBTAG00000023563"	gene_version "4"	transcript_id "ENSBTAT00000032165"	transcript_version "4"	exon_number "5"	gene_source "ensembl"	gene_biotype "protein_coding"	transcript_source "ensembl"	transcript_biotype "protein_coding"	exon_id "ENSBTAE00000459047"	exon_version "1"
23	ensembl	CDS	26922022	26922031		.	-	0	gene_id "ENSBTAG00000023563"	gene_version "4"	transcript_id "ENSBTAT00000032165"	transcript_version "4"	exon_number "5"	gene_source "ensembl"	gene_biotype "protein_coding"	transcript_source "ensembl"	transcript_biotype "protein_coding"	protein_id "ENSBTAP00000032103"	protein_version "4"
23	ensembl	exon	26922310	26922363		.	-	.	gene_id "ENSBTAG00000023563"	gene_version "4"	transcript_id "ENSBTAT00000032165"	transcript_version "4"	exon_number "4"	gene_source "ensembl"	gene_biotype "protein_coding"	transcript_source "ensembl"	transcript_biotype "protein_coding"	exon_id "ENSBTAE00000480715"	exon_version "1"
23	ensembl	CDS	26922310	26922363		.	-	0	gene_id "ENSBTAG00000023563"	gene_version "4"	transcript_id "ENSBTAT00000032165"	transcript_version "4"	exon_number "4"	gene_source "ensembl"	gene_biotype "protein_coding"	transcript_source "ensembl"	transcript_biotype "protein_coding"	protein_id "ENSBTAP00000032103"	protein_version "4"
23	ensembl	exon	26922394	26922515		.	-	.	gene_id "ENSBTAG00000023563"	gene_version "4"	transcript_id "ENSBTAT00000032165"	transcript_version "4"	exon_number "3"	gene_source "ensembl"	gene_biotype "protein_coding"	transcript_source "ensembl"	transcript_biotype "protein_coding"	exon_id "ENSBTAE00000449421"	exon_version "1"
23	ensembl	CDS	26922394	26922515		.	-	2	gene_id "ENSBTAG00000023563"	gene_version "4"	transcript_id "ENSBTAT00000032165"	transcript_version "4"	exon_number "3"	gene_source "ensembl"	gene_biotype "protein_coding"	transcript_source "ensembl"	transcript_biotype "protein_coding"	protein_id "ENSBTAP00000032103"	protein_version "4"
23	ensembl	exon	26922622	26922903		.	-	.	gene_id "ENSBTAG00000023563"	gene_version "4"	transcript_id "ENSBTAT00000032165"	transcript_version "4"	exon_number "2"	gene_source "ensembl"	gene_biotype "protein_coding"	transcript_source "ensembl"	transcript_biotype "protein_coding"	exon_id "ENSBTAE00000257663"	exon_version "1"
23	ensembl	CDS	26922622	26922903		.	-	2	gene_id "ENSBTAG00000023563"	gene_version "4"	transcript_id "ENSBTAT00000032165"	transcript_version "4"	exon_number "2"	gene_source "ensembl"	gene_biotype "protein_coding"	transcript_source "ensembl"	transcript_biotype "protein_coding"	protein_id "ENSBTAP00000032103"	protein_version "4"
23	ensembl	exon	26926623	26927031		.	-	.	gene_id "ENSBTAG00000023563"	gene_version "4"	transcript_id "ENSBTAT00000032165"	transcript_version "4"	exon_number "1"	gene_source "ensembl"	gene_biotype "protein_coding"	transcript_source "ensembl"	transcript_biotype "protein_coding"	exon_id "ENSBTAE00000152701"	exon_version "3"
23	ensembl	CDS	26926623	26927031		.	-	0	gene_id "ENSBTAG00000023563"	gene_version "4"	transcript_id "ENSBTAT00000032165"	transcript_version "4"	exon_number "1"	gene_source "ensembl"	gene_biotype "protein_coding"	transcript_source "ensembl"	transcript_biotype "protein_coding"	protein_id "ENSBTAP00000032103"	protein_version "4"
23	ensembl	gene	26932957	26938287		.	+	.	gene_id "ENSBTAG00000048304"	gene_version "1"	gene_name "BTNL9"	gene_source "ensembl"	gene_biotype "protein_coding"
23	ensembl	transcript	26932957	26938287		.	+	.	gene_id "ENSBTAG00000048304"	gene_version "1"	transcript_id "ENSBTAT00000063275"	transcript_version "1"	gene_name "BTNL9"	gene_source "ensembl"	gene_biotype "protein_coding"	transcript_name "BTNL9-201"	transcript_source "ensembl"	transcript_biotype "protein_coding"
23	ensembl	exon	26932957	26933251		.	+	.	gene_id "ENSBTAG00000048304"	gene_version "1"	transcript_id "ENSBTAT00000063275"	transcript_version "1"	exon_number "1"	gene_name "BTNL9"	gene_source "ensembl"	gene_biotype "protein_coding"	transcript_name "BTNL9-201"	transcript_source "ensembl"	transcript_biotype "protein_coding"	exon_id "ENSBTAE00000475469"	exon_version "1"
23	ensembl	CDS	26932957	26933251		.	+	0	gene_id "ENSBTAG00000048304"	gene_version "1"	transcript_id "ENSBTAT00000063275"	transcript_version "1"	exon_number "1"	gene_name "BTNL9"	gene_source "ensembl"	gene_biotype "protein_coding"	transcript_name "BTNL9-201"	transcript_source "ensembl"	transcript_biotype "protein_coding"	protein_id "ENSBTAP00000055851"	protein_version "1"
23	ensembl	start_codon	26932957	26932959		.	+	0	gene_id "ENSBTAG00000048304"	gene_version "1"	transcript_id "ENSBTAT00000063275"	transcript_version "1"	exon_number "1"	gene_name "BTNL9"	gene_source "ensembl"	gene_biotype "protein_coding"	transcript_name "BTNL9-201"	transcript_source "ensembl"	transcript_biotype "protein_coding"
23	ensembl	exon	26933368	26933568		.	+	.	gene_id "ENSBTAG00000048304"	gene_version "1"	transcript_id "ENSBTAT00000063275"	transcript_version "1"	exon_number "2"	gene_name "BTNL9"	gene_source "ensembl"	gene_biotype "protein_coding"	transcript_name "BTNL9-201"	transcript_source "ensembl"	transcript_biotype "protein_coding"	exon_id "ENSBTAE00000257660"	exon_version "2"
23	ensembl	CDS	26933368	26933568		.	+	2	gene_id "ENSBTAG00000048304"	gene_version "1"	transcript_id "ENSBTAT00000063275"	transcript_version "1"	exon_number "2"	gene_name "BTNL9"	gene_source "ensembl"	gene_biotype "protein_coding"	transcript_name "BTNL9-201"	transcript_source "ensembl"	transcript_biotype "protein_coding"	protein_id "ENSBTAP00000055851"	protein_version "1"
23	ensembl	exon	26935042	26935068		.	+	.	gene_id "ENSBTAG00000048304"	gene_version "1"	transcript_id "ENSBTAT00000063275"	transcript_version "1"	exon_number "3"	gene_name "BTNL9"	gene_source "ensembl"	gene_biotype "protein_coding"	transcript_name "BTNL9-201"	transcript_source "ensembl"	transcript_biotype "protein_coding"	exon_id "ENSBTAE00000472350"	exon_version "1"
23	ensembl	CDS	26935042	26935068		.	+	2	gene_id "ENSBTAG00000048304"	gene_version "1"	transcript_id "ENSBTAT00000063275"	transcript_version "1"	exon_number "3"	gene_name "BTNL9"	gene_source "ensembl"	gene_biotype "protein_coding"	transcript_name "BTNL9-201"	transcript_source "ensembl"	transcript_biotype "protein_coding"	protein_id "ENSBTAP00000055851"	protein_version "1"
23	ensembl	exon	26935264	26935275		.	+	.	gene_id "ENSBTAG00000048304"	gene_version "1"	transcript_id "ENSBTAT00000063275"	transcript_version "1"	exon_number "4"	gene_name "BTNL9"	gene_source "ensembl"	gene_biotype "protein_coding"	transcript_name "BTNL9-201"	transcript_source "ensembl"	transcript_biotype "protein_coding"	exon_id "ENSBTAE00000444311"	exon_version "1"
23	ensembl	CDS	26935264	26935275		.	+	2	gene_id "ENSBTAG00000048304"	gene_version "1"	transcript_id "ENSBTAT00000063275"	transcript_version "1"	exon_number "4"	gene_name "BTNL9"	gene_source "ensembl"	gene_biotype "protein_coding"	transcript_name "BTNL9-201"	transcript_source "ensembl"	transcript_biotype "protein_coding"	protein_id "ENSBTAP00000055851"	protein_version "1"
23	ensembl	exon	26936363	26936380		.	+	.	gene_id "ENSBTAG00000048304"	gene_version "1"	transcript_id "ENSBTAT00000063275"	transcript_version "1"	exon_number "5"	gene_name "BTNL9"	gene_source "ensembl"	gene_biotype "protein_coding"	transcript_name "BTNL9-201"	transcript_source "ensembl"	transcript_biotype "protein_coding"	exon_id "ENSBTAE00000452084"	exon_version "1"
23	ensembl	CDS	26936363	26936380		.	+	2	gene_id "ENSBTAG00000048304"	gene_version "1"	transcript_id "ENSBTAT00000063275"	transcript_version "1"	exon_number "5"	gene_name "BTNL9"	gene_source "ensembl"	gene_biotype "protein_coding"	transcript_name "BTNL9-201"	transcript_source "ensembl"	transcript_biotype "protein_coding"	protein_id "ENSBTAP00000055851"	protein_version "1"
23	ensembl	exon	26937312	26937338		.	+	.	gene_id "ENSBTAG00000048304"	gene_version "1"	transcript_id "ENSBTAT00000063275"	transcript_version "1"	exon_number "6"	gene_name "BTNL9"	gene_source "ensembl"	gene_biotype "protein_coding"	transcript_name "BTNL9-201"	transcript_source "ensembl"	transcript_biotype "protein_coding"	exon_id "ENSBTAE00000450520"	exon_version "1"
23	ensembl	CDS	26937312	26937338		.	+	2	gene_id "ENSBTAG00000048304"	gene_version "1"	transcript_id "ENSBTAT00000063275"	transcript_version "1"	exon_number "6"	gene_name "BTNL9"	gene_source "ensembl"	gene_biotype "protein_coding"	transcript_name "BTNL9-201"	transcript_source "ensembl"	transcript_biotype "protein_coding"	protein_id "ENSBTAP00000055851"	protein_version "1"
23	ensembl	exon	26937747	26938287		.	+	.	gene_id "ENSBTAG00000048304"	gene_version "1"	transcript_id "ENSBTAT00000063275"	transcript_version "1"	exon_number "7"	gene_name "BTNL9"	gene_source "ensembl"	gene_biotype "protein_coding"	transcript_name "BTNL9-201"	transcript_source "ensembl"	transcript_biotype "protein_coding"	exon_id "ENSBTAE00000479070"	exon_version "1"
23	ensembl	CDS	26937747	26938255		.	+	2	gene_id "ENSBTAG00000048304"	gene_version "1"	transcript_id "ENSBTAT00000063275"	transcript_version "1"	exon_number "7"	gene_name "BTNL9"	gene_source "ensembl"	gene_biotype "protein_coding"	transcript_name "BTNL9-201"	transcript_source "ensembl"	transcript_biotype "protein_coding"	protein_id "ENSBTAP00000055851"	protein_version "1"
23	ensembl	three_prime_utr	26938256	26938287		.	+	.	gene_id "ENSBTAG00000048304"	gene_version "1"	transcript_id "ENSBTAT00000063275"	transcript_version "1"	gene_name "BTNL9"	gene_source "ensembl"	gene_biotype "protein_coding"	transcript_name "BTNL9-201"	transcript_source "ensembl"	transcript_biotype "protein_coding"
23	ensembl	gene	26973191	26998620		.	+	.	gene_id "ENSBTAG00000025424"	gene_version "4"	gene_name "NOTCH4"	gene_source "ensembl"	gene_biotype "protein_coding"
23	ensembl	transcript	26973191	26998620		.	+	.	gene_id "ENSBTAG00000025424"	gene_version "4"	transcript_id "ENSBTAT00000050083"	transcript_version "2"	gene_name "NOTCH4"	gene_source "ensembl"	gene_biotype "protein_coding"	transcript_name "NOTCH4-201"	transcript_source "ensembl"	transcript_biotype "protein_coding"
23	ensembl	exon	26973191	26973257		.	+	.	gene_id "ENSBTAG00000025424"	gene_version "4"	transcript_id "ENSBTAT00000050083"	transcript_version "2"	exon_number "1"	gene_name "NOTCH4"	gene_source "ensembl"	gene_biotype "protein_coding"	transcript_name "NOTCH4-201"	transcript_source "ensembl"	transcript_biotype "protein_coding"	exon_id "ENSBTAE00000056845"	exon_version "1"
23	ensembl	CDS	26973191	26973257		.	+	0	gene_id "ENSBTAG00000025424"	gene_version "4"	transcript_id "ENSBTAT00000050083"	transcript_version "2"	exon_number "1"	gene_name "NOTCH4"	gene_source "ensembl"	gene_biotype "protein_coding"	transcript_name "NOTCH4-201"	transcript_source "ensembl"	transcript_biotype "protein_coding"	protein_id "ENSBTAP00000046844"	protein_version "2"
23	ensembl	start_codon	26973191	26973193		.	+	0	gene_id "ENSBTAG00000025424"	gene_version "4"	transcript_id "ENSBTAT00000050083"	transcript_version "2"	exon_number "1"	gene_name "NOTCH4"	gene_source "ensembl"	gene_biotype "protein_coding"	transcript_name "NOTCH4-201"	transcript_source "ensembl"	transcript_biotype "protein_coding"
23	ensembl	exon	26974041	26974122		.	+	.	gene_id "ENSBTAG00000025424"	gene_version "4"	transcript_id "ENSBTAT00000050083"	transcript_version "2"	exon_number "2"	gene_name "NOTCH4"	gene_source "ensembl"	gene_biotype "protein_coding"	transcript_name "NOTCH4-201"	transcript_source "ensembl"	transcript_biotype "protein_coding"	exon_id "ENSBTAE00000056850"	exon_version "1"
23	ensembl	CDS	26974041	26974122		.	+	2	gene_id "ENSBTAG00000025424"	gene_version "4"	transcript_id "ENSBTAT00000050083"	transcript_version "2"	exon_number "2"	gene_name "NOTCH4"	gene_source "ensembl"	gene_biotype "protein_coding"	transcript_name "NOTCH4-201"	transcript_source "ensembl"	transcript_biotype "protein_coding"	protein_id "ENSBTAP00000046844"	protein_version "2"
23	ensembl	exon	26974305	26974597		.	+	.	gene_id "ENSBTAG00000025424"	gene_version "4"	transcript_id "ENSBTAT00000050083"	transcript_version "2"	exon_number "3"	gene_name "NOTCH4"	gene_source "ensembl"	gene_biotype "protein_coding"	transcript_name "NOTCH4-201"	transcript_source "ensembl"	transcript_biotype "protein_coding"	exon_id "ENSBTAE00000306950"	exon_version "1"
23	ensembl	CDS	26974305	26974597		.	+	1	gene_id "ENSBTAG00000025424"	gene_version "4"	transcript_id "ENSBTAT00000050083"	transcript_version "2"	exon_number "3"	gene_name "NOTCH4"	gene_source "ensembl"	gene_biotype "protein_coding"	transcript_name "NOTCH4-201"	transcript_source "ensembl"	transcript_biotype "protein_coding"	protein_id "ENSBTAP00000046844"	protein_version "2"
23	ensembl	exon	26976808	26977155		.	+	.	gene_id "ENSBTAG00000025424"	gene_version "4"	transcript_id "ENSBTAT00000050083"	transcript_version "2"	exon_number "4"	gene_name "NOTCH4"	gene_source "ensembl"	gene_biotype "protein_coding"	transcript_name "NOTCH4-201"	transcript_source "ensembl"	transcript_biotype "protein_coding"	exon_id "ENSBTAE00000462106"	exon_version "1"
23	ensembl	CDS	26976808	26977155		.	+	2	gene_id "ENSBTAG00000025424"	gene_version "4"	transcript_id "ENSBTAT00000050083"	transcript_version "2"	exon_number "4"	gene_name "NOTCH4"	gene_source "ensembl"	gene_biotype "protein_coding"	transcript_name "NOTCH4-201"	transcript_source "ensembl"	transcript_biotype "protein_coding"	protein_id "ENSBTAP00000046844"	protein_version "2"
23	ensembl	exon	26977252	26977374		.	+	.	gene_id "ENSBTAG00000025424"	gene_version "4"	transcript_id "ENSBTAT00000050083"	transcript_version "2"	exon_number "5"	gene_name "NOTCH4"	gene_source "ensembl"	gene_biotype "protein_coding"	transcript_name "NOTCH4-201"	transcript_source "ensembl"	transcript_biotype "protein_coding"	exon_id "ENSBTAE00000306947"	exon_version "1"
23	ensembl	CDS	26977252	26977374		.	+	2	gene_id "ENSBTAG00000025424"	gene_version "4"	transcript_id "ENSBTAT00000050083"	transcript_version "2"	exon_number "5"	gene_name "NOTCH4"	gene_source "ensembl"	gene_biotype "protein_coding"	transcript_name "NOTCH4-201"	transcript_source "ensembl"	transcript_biotype "protein_coding"	protein_id "ENSBTAP00000046844"	protein_version "2"
23	ensembl	exon	26977472	26977708		.	+	.	gene_id "ENSBTAG00000025424"	gene_version "4"	transcript_id "ENSBTAT00000050083"	transcript_version "2"	exon_number "6"	gene_name "NOTCH4"	gene_source "ensembl"	gene_biotype "protein_coding"	transcript_name "NOTCH4-201"	transcript_source "ensembl"	transcript_biotype "protein_coding"	exon_id "ENSBTAE00000306945"	exon_version "1"
23	ensembl	CDS	26977472	26977708		.	+	2	gene_id "ENSBTAG00000025424"	gene_version "4"	transcript_id "ENSBTAT00000050083"	transcript_version "2"	exon_number "6"	gene_name "NOTCH4"	gene_source "ensembl"	gene_biotype "protein_coding"	transcript_name "NOTCH4-201"	transcript_source "ensembl"	transcript_biotype "protein_coding"	protein_id "ENSBTAP00000046844"	protein_version "2"
23	ensembl	exon	26977825	26977980		.	+	.	gene_id "ENSBTAG00000025424"	gene_version "4"	transcript_id "ENSBTAT00000050083"	transcript_version "2"	exon_number "7"	gene_name "NOTCH4"	gene_source "ensembl"	gene_biotype "protein_coding"	transcript_name "NOTCH4-201"	transcript_source "ensembl"	transcript_biotype "protein_coding"	exon_id "ENSBTAE00000306944"	exon_version "1"
23	ensembl	CDS	26977825	26977980		.	+	2	gene_id "ENSBTAG00000025424"	gene_version "4"	transcript_id "ENSBTAT00000050083"	transcript_version "2"	exon_number "7"	gene_name "NOTCH4"	gene_source "ensembl"	gene_biotype "protein_coding"	transcript_name "NOTCH4-201"	transcript_source "ensembl"	transcript_biotype "protein_coding"	protein_id "ENSBTAP00000046844"	protein_version "2"
23	ensembl	exon	26978641	26978835		.	+	.	gene_id "ENSBTAG00000025424"	gene_version "4"	transcript_id "ENSBTAT00000050083"	transcript_version "2"	exon_number "8"	gene_name "NOTCH4"	gene_source "ensembl"	gene_biotype "protein_coding"	transcript_name "NOTCH4-201"	transcript_source "ensembl"	transcript_biotype "protein_coding"	exon_id "ENSBTAE00000056881"	exon_version "2"
23	ensembl	CDS	26978641	26978835		.	+	2	gene_id "ENSBTAG00000025424"	gene_version "4"	transcript_id "ENSBTAT00000050083"	transcript_version "2"	exon_number "8"	gene_name "NOTCH4"	gene_source "ensembl"	gene_biotype "protein_coding"	transcript_name "NOTCH4-201"	transcript_source "ensembl"	transcript_biotype "protein_coding"	protein_id "ENSBTAP00000046844"	protein_version "2"
23	ensembl	exon	26980288	26980401		.	+	.	gene_id "ENSBTAG00000025424"	gene_version "4"	transcript_id "ENSBTAT00000050083"	transcript_version "2"	exon_number "9"	gene_name "NOTCH4"	gene_source "ensembl"	gene_biotype "protein_coding"	transcript_name "NOTCH4-201"	transcript_source "ensembl"	transcript_biotype "protein_coding"	exon_id "ENSBTAE00000306941"	exon_version "1"
23	ensembl	CDS	26980288	26980401		.	+	2	gene_id "ENSBTAG00000025424"	gene_version "4"	transcript_id "ENSBTAT00000050083"	transcript_version "2"	exon_number "9"	gene_name "NOTCH4"	gene_source "ensembl"	gene_biotype "protein_coding"	transcript_name "NOTCH4-201"	transcript_source "ensembl"	transcript_biotype "protein_coding"	protein_id "ENSBTAP00000046844"	protein_version "2"
23	ensembl	exon	26982424	26982537		.	+	.	gene_id "ENSBTAG00000025424"	gene_version "4"	transcript_id "ENSBTAT00000050083"	transcript_version "2"	exon_number "10"	gene_name "NOTCH4"	gene_source "ensembl"	gene_biotype "protein_coding"	transcript_name "NOTCH4-201"	transcript_source "ensembl"	transcript_biotype "protein_coding"	exon_id "ENSBTAE00000056883"	exon_version "1"
23	ensembl	CDS	26982424	26982537		.	+	2	gene_id "ENSBTAG00000025424"	gene_version "4"	transcript_id "ENSBTAT00000050083"	transcript_version "2"	exon_number "10"	gene_name "NOTCH4"	gene_source "ensembl"	gene_biotype "protein_coding"	transcript_name "NOTCH4-201"	transcript_source "ensembl"	transcript_biotype "protein_coding"	protein_id "ENSBTAP00000046844"	protein_version "2"
23	ensembl	exon	26982627	26982749		.	+	.	gene_id "ENSBTAG00000025424"	gene_version "4"	transcript_id "ENSBTAT00000050083"	transcript_version "2"	exon_number "11"	gene_name "NOTCH4"	gene_source "ensembl"	gene_biotype "protein_coding"	transcript_name "NOTCH4-201"	transcript_source "ensembl"	transcript_biotype "protein_coding"	exon_id "ENSBTAE00000378321"	exon_version "1"
23	ensembl	CDS	26982627	26982749		.	+	2	gene_id "ENSBTAG00000025424"	gene_version "4"	transcript_id "ENSBTAT00000050083"	transcript_version "2"	exon_number "11"	gene_name "NOTCH4"	gene_source "ensembl"	gene_biotype "protein_coding"	transcript_name "NOTCH4-201"	transcript_source "ensembl"	transcript_biotype "protein_coding"	protein_id "ENSBTAP00000046844"	protein_version "2"
23	ensembl	exon	26983557	26983716		.	+	.	gene_id "ENSBTAG00000025424"	gene_version "4"	transcript_id "ENSBTAT00000050083"	transcript_version "2"	exon_number "12"	gene_name "NOTCH4"	gene_source "ensembl"	gene_biotype "protein_coding"	transcript_name "NOTCH4-201"	transcript_source "ensembl"	transcript_biotype "protein_coding"	exon_id "ENSBTAE00000371362"	exon_version "2"
23	ensembl	CDS	26983557	26983716		.	+	2	gene_id "ENSBTAG00000025424"	gene_version "4"	transcript_id "ENSBTAT00000050083"	transcript_version "2"	exon_number "12"	gene_name "NOTCH4"	gene_source "ensembl"	gene_biotype "protein_coding"	transcript_name "NOTCH4-201"	transcript_source "ensembl"	transcript_biotype "protein_coding"	protein_id "ENSBTAP00000046844"	protein_version "2"
23	ensembl	exon	26984309	26984460		.	+	.	gene_id "ENSBTAG00000025424"	gene_version "4"	transcript_id "ENSBTAT00000050083"	transcript_version "2"	exon_number "13"	gene_name "NOTCH4"	gene_source "ensembl"	gene_biotype "protein_coding"	transcript_name "NOTCH4-201"	transcript_source "ensembl"	transcript_biotype "protein_coding"	exon_id "ENSBTAE00000371361"	exon_version "2"
23	ensembl	CDS	26984309	26984460		.	+	1	gene_id "ENSBTAG00000025424"	gene_version "4"	transcript_id "ENSBTAT00000050083"	transcript_version "2"	exon_number "13"	gene_name "NOTCH4"	gene_source "ensembl"	gene_biotype "protein_coding"	transcript_name "NOTCH4-201"	transcript_source "ensembl"	transcript_biotype "protein_coding"	protein_id "ENSBTAP00000046844"	protein_version "2"
23	ensembl	exon	26984830	26984982		.	+	.	gene_id "ENSBTAG00000025424"	gene_version "4"	transcript_id "ENSBTAT00000050083"	transcript_version "2"	exon_number "14"	gene_name "NOTCH4"	gene_source "ensembl"	gene_biotype "protein_coding"	transcript_name "NOTCH4-201"	transcript_source "ensembl"	transcript_biotype "protein_coding"	exon_id "ENSBTAE00000371359"	exon_version "2"
23	ensembl	CDS	26984830	26984982		.	+	2	gene_id "ENSBTAG00000025424"	gene_version "4"	transcript_id "ENSBTAT00000050083"	transcript_version "2"	exon_number "14"	gene_name "NOTCH4"	gene_source "ensembl"	gene_biotype "protein_coding"	transcript_name "NOTCH4-201"	transcript_source "ensembl"	transcript_biotype "protein_coding"	protein_id "ENSBTAP00000046844"	protein_version "2"
23	ensembl	exon	26985190	26985307		.	+	.	gene_id "ENSBTAG00000025424"	gene_version "4"	transcript_id "ENSBTAT00000050083"	transcript_version "2"	exon_number "15"	gene_name "NOTCH4"	gene_source "ensembl"	gene_biotype "protein_coding"	transcript_name "NOTCH4-201"	transcript_source "ensembl"	transcript_biotype "protein_coding"	exon_id "ENSBTAE00000371358"	exon_version "2"
23	ensembl	CDS	26985190	26985307		.	+	2	gene_id "ENSBTAG00000025424"	gene_version "4"	transcript_id "ENSBTAT00000050083"	transcript_version "2"	exon_number "15"	gene_name "NOTCH4"	gene_source "ensembl"	gene_biotype "protein_coding"	transcript_name "NOTCH4-201"	transcript_source "ensembl"	transcript_biotype "protein_coding"	protein_id "ENSBTAP00000046844"	protein_version "2"
23	ensembl	exon	26985538	26985625		.	+	.	gene_id "ENSBTAG00000025424"	gene_version "4"	transcript_id "ENSBTAT00000050083"	transcript_version "2"	exon_number "16"	gene_name "NOTCH4"	gene_source "ensembl"	gene_biotype "protein_coding"	transcript_name "NOTCH4-201"	transcript_source "ensembl"	transcript_biotype "protein_coding"	exon_id "ENSBTAE00000393815"	exon_version "1"
23	ensembl	CDS	26985538	26985625		.	+	1	gene_id "ENSBTAG00000025424"	gene_version "4"	transcript_id "ENSBTAT00000050083"	transcript_version "2"	exon_number "16"	gene_name "NOTCH4"	gene_source "ensembl"	gene_biotype "protein_coding"	transcript_name "NOTCH4-201"	transcript_source "ensembl"	transcript_biotype "protein_coding"	protein_id "ENSBTAP00000046844"	protein_version "2"
23	ensembl	exon	26985973	26986126		.	+	.	gene_id "ENSBTAG00000025424"	gene_version "4"	transcript_id "ENSBTAT00000050083"	transcript_version "2"	exon_number "17"	gene_name "NOTCH4"	gene_source "ensembl"	gene_biotype "protein_coding"	transcript_name "NOTCH4-201"	transcript_source "ensembl"	transcript_biotype "protein_coding"	exon_id "ENSBTAE00000371356"	exon_version "2"
23	ensembl	CDS	26985973	26986126		.	+	0	gene_id "ENSBTAG00000025424"	gene_version "4"	transcript_id "ENSBTAT00000050083"	transcript_version "2"	exon_number "17"	gene_name "NOTCH4"	gene_source "ensembl"	gene_biotype "protein_coding"	transcript_name "NOTCH4-201"	transcript_source "ensembl"	transcript_biotype "protein_coding"	protein_id "ENSBTAP00000046844"	protein_version "2"
23	ensembl	exon	26987724	26987908		.	+	.	gene_id "ENSBTAG00000025424"	gene_version "4"	transcript_id "ENSBTAT00000050083"	transcript_version "2"	exon_number "18"	gene_name "NOTCH4"	gene_source "ensembl"	gene_biotype "protein_coding"	transcript_name "NOTCH4-201"	transcript_source "ensembl"	transcript_biotype "protein_coding"	exon_id "ENSBTAE00000469211"	exon_version "1"
23	ensembl	CDS	26987724	26987908		.	+	2	gene_id "ENSBTAG00000025424"	gene_version "4"	transcript_id "ENSBTAT00000050083"	transcript_version "2"	exon_number "18"	gene_name "NOTCH4"	gene_source "ensembl"	gene_biotype "protein_coding"	transcript_name "NOTCH4-201"	transcript_source "ensembl"	transcript_biotype "protein_coding"	protein_id "ENSBTAP00000046844"	protein_version "2"
23	ensembl	exon	26991199	26991451		.	+	.	gene_id "ENSBTAG00000025424"	gene_version "4"	transcript_id "ENSBTAT00000050083"	transcript_version "2"	exon_number "19"	gene_name "NOTCH4"	gene_source "ensembl"	gene_biotype "protein_coding"	transcript_name "NOTCH4-201"	transcript_source "ensembl"	transcript_biotype "protein_coding"	exon_id "ENSBTAE00000335823"	exon_version "3"
23	ensembl	CDS	26991199	26991451		.	+	0	gene_id "ENSBTAG00000025424"	gene_version "4"	transcript_id "ENSBTAT00000050083"	transcript_version "2"	exon_number "19"	gene_name "NOTCH4"	gene_source "ensembl"	gene_biotype "protein_coding"	transcript_name "NOTCH4-201"	transcript_source "ensembl"	transcript_biotype "protein_coding"	protein_id "ENSBTAP00000046844"	protein_version "2"
23	ensembl	exon	26991697	26991809		.	+	.	gene_id "ENSBTAG00000025424"	gene_version "4"	transcript_id "ENSBTAT00000050083"	transcript_version "2"	exon_number "20"	gene_name "NOTCH4"	gene_source "ensembl"	gene_biotype "protein_coding"	transcript_name "NOTCH4-201"	transcript_source "ensembl"	transcript_biotype "protein_coding"	exon_id "ENSBTAE00000335777"	exon_version "1"
23	ensembl	CDS	26991697	26991809		.	+	2	gene_id "ENSBTAG00000025424"	gene_version "4"	transcript_id "ENSBTAT00000050083"	transcript_version "2"	exon_number "20"	gene_name "NOTCH4"	gene_source "ensembl"	gene_biotype "protein_coding"	transcript_name "NOTCH4-201"	transcript_source "ensembl"	transcript_biotype "protein_coding"	protein_id "ENSBTAP00000046844"	protein_version "2"
23	ensembl	exon	26992976	26993499		.	+	.	gene_id "ENSBTAG00000025424"	gene_version "4"	transcript_id "ENSBTAT00000050083"	transcript_version "2"	exon_number "21"	gene_name "NOTCH4"	gene_source "ensembl"	gene_biotype "protein_coding"	transcript_name "NOTCH4-201"	transcript_source "ensembl"	transcript_biotype "protein_coding"	exon_id "ENSBTAE00000335774"	exon_version "1"
23	ensembl	CDS	26992976	26993499		.	+	0	gene_id "ENSBTAG00000025424"	gene_version "4"	transcript_id "ENSBTAT00000050083"	transcript_version "2"	exon_number "21"	gene_name "NOTCH4"	gene_source "ensembl"	gene_biotype "protein_coding"	transcript_name "NOTCH4-201"	transcript_source "ensembl"	transcript_biotype "protein_coding"	protein_id "ENSBTAP00000046844"	protein_version "2"
23	ensembl	exon	26994075	26994458		.	+	.	gene_id "ENSBTAG00000025424"	gene_version "4"	transcript_id "ENSBTAT00000050083"	transcript_version "2"	exon_number "22"	gene_name "NOTCH4"	gene_source "ensembl"	gene_biotype "protein_coding"	transcript_name "NOTCH4-201"	transcript_source "ensembl"	transcript_biotype "protein_coding"	exon_id "ENSBTAE00000335814"	exon_version "1"
23	ensembl	CDS	26994075	26994458		.	+	1	gene_id "ENSBTAG00000025424"	gene_version "4"	transcript_id "ENSBTAT00000050083"	transcript_version "2"	exon_number "22"	gene_name "NOTCH4"	gene_source "ensembl"	gene_biotype "protein_coding"	transcript_name "NOTCH4-201"	transcript_source "ensembl"	transcript_biotype "protein_coding"	protein_id "ENSBTAP00000046844"	protein_version "2"
23	ensembl	exon	26994557	26994732		.	+	.	gene_id "ENSBTAG00000025424"	gene_version "4"	transcript_id "ENSBTAT00000050083"	transcript_version "2"	exon_number "23"	gene_name "NOTCH4"	gene_source "ensembl"	gene_biotype "protein_coding"	transcript_name "NOTCH4-201"	transcript_source "ensembl"	transcript_biotype "protein_coding"	exon_id "ENSBTAE00000450254"	exon_version "1"
23	ensembl	CDS	26994557	26994732		.	+	1	gene_id "ENSBTAG00000025424"	gene_version "4"	transcript_id "ENSBTAT00000050083"	transcript_version "2"	exon_number "23"	gene_name "NOTCH4"	gene_source "ensembl"	gene_biotype "protein_coding"	transcript_name "NOTCH4-201"	transcript_source "ensembl"	transcript_biotype "protein_coding"	protein_id "ENSBTAP00000046844"	protein_version "2"
23	ensembl	exon	26995268	26995487		.	+	.	gene_id "ENSBTAG00000025424"	gene_version "4"	transcript_id "ENSBTAT00000050083"	transcript_version "2"	exon_number "24"	gene_name "NOTCH4"	gene_source "ensembl"	gene_biotype "protein_coding"	transcript_name "NOTCH4-201"	transcript_source "ensembl"	transcript_biotype "protein_coding"	exon_id "ENSBTAE00000335810"	exon_version "3"
23	ensembl	CDS	26995268	26995487		.	+	2	gene_id "ENSBTAG00000025424"	gene_version "4"	transcript_id "ENSBTAT00000050083"	transcript_version "2"	exon_number "24"	gene_name "NOTCH4"	gene_source "ensembl"	gene_biotype "protein_coding"	transcript_name "NOTCH4-201"	transcript_source "ensembl"	transcript_biotype "protein_coding"	protein_id "ENSBTAP00000046844"	protein_version "2"
23	ensembl	exon	26995678	26995759		.	+	.	gene_id "ENSBTAG00000025424"	gene_version "4"	transcript_id "ENSBTAT00000050083"	transcript_version "2"	exon_number "25"	gene_name "NOTCH4"	gene_source "ensembl"	gene_biotype "protein_coding"	transcript_name "NOTCH4-201"	transcript_source "ensembl"	transcript_biotype "protein_coding"	exon_id "ENSBTAE00000411730"	exon_version "2"
23	ensembl	CDS	26995678	26995759		.	+	1	gene_id "ENSBTAG00000025424"	gene_version "4"	transcript_id "ENSBTAT00000050083"	transcript_version "2"	exon_number "25"	gene_name "NOTCH4"	gene_source "ensembl"	gene_biotype "protein_coding"	transcript_name "NOTCH4-201"	transcript_source "ensembl"	transcript_biotype "protein_coding"	protein_id "ENSBTAP00000046844"	protein_version "2"
23	ensembl	exon	26995854	26995992		.	+	.	gene_id "ENSBTAG00000025424"	gene_version "4"	transcript_id "ENSBTAT00000050083"	transcript_version "2"	exon_number "26"	gene_name "NOTCH4"	gene_source "ensembl"	gene_biotype "protein_coding"	transcript_name "NOTCH4-201"	transcript_source "ensembl"	transcript_biotype "protein_coding"	exon_id "ENSBTAE00000335748"	exon_version "3"
23	ensembl	CDS	26995854	26995992		.	+	0	gene_id "ENSBTAG00000025424"	gene_version "4"	transcript_id "ENSBTAT00000050083"	transcript_version "2"	exon_number "26"	gene_name "NOTCH4"	gene_source "ensembl"	gene_biotype "protein_coding"	transcript_name "NOTCH4-201"	transcript_source "ensembl"	transcript_biotype "protein_coding"	protein_id "ENSBTAP00000046844"	protein_version "2"
23	ensembl	exon	26996491	26996786		.	+	.	gene_id "ENSBTAG00000025424"	gene_version "4"	transcript_id "ENSBTAT00000050083"	transcript_version "2"	exon_number "27"	gene_name "NOTCH4"	gene_source "ensembl"	gene_biotype "protein_coding"	transcript_name "NOTCH4-201"	transcript_source "ensembl"	transcript_biotype "protein_coding"	exon_id "ENSBTAE00000335798"	exon_version "1"
23	ensembl	CDS	26996491	26996786		.	+	2	gene_id "ENSBTAG00000025424"	gene_version "4"	transcript_id "ENSBTAT00000050083"	transcript_version "2"	exon_number "27"	gene_name "NOTCH4"	gene_source "ensembl"	gene_biotype "protein_coding"	transcript_name "NOTCH4-201"	transcript_source "ensembl"	transcript_biotype "protein_coding"	protein_id "ENSBTAP00000046844"	protein_version "2"
23	ensembl	exon	26997012	26997159		.	+	.	gene_id "ENSBTAG00000025424"	gene_version "4"	transcript_id "ENSBTAT00000050083"	transcript_version "2"	exon_number "28"	gene_name "NOTCH4"	gene_source "ensembl"	gene_biotype "protein_coding"	transcript_name "NOTCH4-201"	transcript_source "ensembl"	transcript_biotype "protein_coding"	exon_id "ENSBTAE00000406042"	exon_version "2"
23	ensembl	CDS	26997012	26997159		.	+	0	gene_id "ENSBTAG00000025424"	gene_version "4"	transcript_id "ENSBTAT00000050083"	transcript_version "2"	exon_number "28"	gene_name "NOTCH4"	gene_source "ensembl"	gene_biotype "protein_coding"	transcript_name "NOTCH4-201"	transcript_source "ensembl"	transcript_biotype "protein_coding"	protein_id "ENSBTAP00000046844"	protein_version "2"
23	ensembl	exon	26997689	26997786		.	+	.	gene_id "ENSBTAG00000025424"	gene_version "4"	transcript_id "ENSBTAT00000050083"	transcript_version "2"	exon_number "29"	gene_name "NOTCH4"	gene_source "ensembl"	gene_biotype "protein_coding"	transcript_name "NOTCH4-201"	transcript_source "ensembl"	transcript_biotype "protein_coding"	exon_id "ENSBTAE00000454144"	exon_version "1"
23	ensembl	CDS	26997689	26997786		.	+	2	gene_id "ENSBTAG00000025424"	gene_version "4"	transcript_id "ENSBTAT00000050083"	transcript_version "2"	exon_number "29"	gene_name "NOTCH4"	gene_source "ensembl"	gene_biotype "protein_coding"	transcript_name "NOTCH4-201"	transcript_source "ensembl"	transcript_biotype "protein_coding"	protein_id "ENSBTAP00000046844"	protein_version "2"
23	ensembl	exon	26997931	26998620		.	+	.	gene_id "ENSBTAG00000025424"	gene_version "4"	transcript_id "ENSBTAT00000050083"	transcript_version "2"	exon_number "30"	gene_name "NOTCH4"	gene_source "ensembl"	gene_biotype "protein_coding"	transcript_name "NOTCH4-201"	transcript_source "ensembl"	transcript_biotype "protein_coding"	exon_id "ENSBTAE00000473237"	exon_version "1"
23	ensembl	CDS	26997931	26998617		.	+	0	gene_id "ENSBTAG00000025424"	gene_version "4"	transcript_id "ENSBTAT00000050083"	transcript_version "2"	exon_number "30"	gene_name "NOTCH4"	gene_source "ensembl"	gene_biotype "protein_coding"	transcript_name "NOTCH4-201"	transcript_source "ensembl"	transcript_biotype "protein_coding"	protein_id "ENSBTAP00000046844"	protein_version "2"
23	ensembl	stop_codon	26998618	26998620		.	+	0	gene_id "ENSBTAG00000025424"	gene_version "4"	transcript_id "ENSBTAT00000050083"	transcript_version "2"	exon_number "30"	gene_name "NOTCH4"	gene_source "ensembl"	gene_biotype "protein_coding"	transcript_name "NOTCH4-201"	transcript_source "ensembl"	transcript_biotype "protein_coding"
23	ensembl	gene	27003269	27006749		.	+	.	gene_id "ENSBTAG00000014421"	gene_version "6"	gene_name "PBX2"	gene_source "ensembl"	gene_biotype "protein_coding"
23	ensembl	transcript	27003269	27006749		.	+	.	gene_id "ENSBTAG00000014421"	gene_version "6"	transcript_id "ENSBTAT00000061322"	transcript_version "2"	gene_name "PBX2"	gene_source "ensembl"	gene_biotype "protein_coding"	transcript_name "PBX2-201"	transcript_source "ensembl"	transcript_biotype "protein_coding"
23	ensembl	exon	27003269	27003489		.	+	.	gene_id "ENSBTAG00000014421"	gene_version "6"	transcript_id "ENSBTAT00000061322"	transcript_version "2"	exon_number "1"	gene_name "PBX2"	gene_source "ensembl"	gene_biotype "protein_coding"	transcript_name "PBX2-201"	transcript_source "ensembl"	transcript_biotype "protein_coding"	exon_id "ENSBTAE00000435625"	exon_version "1"
23	ensembl	CDS	27003269	27003489		.	+	0	gene_id "ENSBTAG00000014421"	gene_version "6"	transcript_id "ENSBTAT00000061322"	transcript_version "2"	exon_number "1"	gene_name "PBX2"	gene_source "ensembl"	gene_biotype "protein_coding"	transcript_name "PBX2-201"	transcript_source "ensembl"	transcript_biotype "protein_coding"	protein_id "ENSBTAP00000053543"	protein_version "2"
23	ensembl	start_codon	27003269	27003271		.	+	0	gene_id "ENSBTAG00000014421"	gene_version "6"	transcript_id "ENSBTAT00000061322"	transcript_version "2"	exon_number "1"	gene_name "PBX2"	gene_source "ensembl"	gene_biotype "protein_coding"	transcript_name "PBX2-201"	transcript_source "ensembl"	transcript_biotype "protein_coding"
23	ensembl	exon	27004413	27004486		.	+	.	gene_id "ENSBTAG00000014421"	gene_version "6"	transcript_id "ENSBTAT00000061322"	transcript_version "2"	exon_number "2"	gene_name "PBX2"	gene_source "ensembl"	gene_biotype "protein_coding"	transcript_name "PBX2-201"	transcript_source "ensembl"	transcript_biotype "protein_coding"	exon_id "ENSBTAE00000438179"	exon_version "1"
23	ensembl	CDS	27004413	27004486		.	+	1	gene_id "ENSBTAG00000014421"	gene_version "6"	transcript_id "ENSBTAT00000061322"	transcript_version "2"	exon_number "2"	gene_name "PBX2"	gene_source "ensembl"	gene_biotype "protein_coding"	transcript_name "PBX2-201"	transcript_source "ensembl"	transcript_biotype "protein_coding"	protein_id "ENSBTAP00000053543"	protein_version "2"
23	ensembl	exon	27004709	27004956		.	+	.	gene_id "ENSBTAG00000014421"	gene_version "6"	transcript_id "ENSBTAT00000061322"	transcript_version "2"	exon_number "3"	gene_name "PBX2"	gene_source "ensembl"	gene_biotype "protein_coding"	transcript_name "PBX2-201"	transcript_source "ensembl"	transcript_biotype "protein_coding"	exon_id "ENSBTAE00000439102"	exon_version "1"
23	ensembl	CDS	27004709	27004956		.	+	2	gene_id "ENSBTAG00000014421"	gene_version "6"	transcript_id "ENSBTAT00000061322"	transcript_version "2"	exon_number "3"	gene_name "PBX2"	gene_source "ensembl"	gene_biotype "protein_coding"	transcript_name "PBX2-201"	transcript_source "ensembl"	transcript_biotype "protein_coding"	protein_id "ENSBTAP00000053543"	protein_version "2"
23	ensembl	exon	27005057	27005247		.	+	.	gene_id "ENSBTAG00000014421"	gene_version "6"	transcript_id "ENSBTAT00000061322"	transcript_version "2"	exon_number "4"	gene_name "PBX2"	gene_source "ensembl"	gene_biotype "protein_coding"	transcript_name "PBX2-201"	transcript_source "ensembl"	transcript_biotype "protein_coding"	exon_id "ENSBTAE00000442129"	exon_version "1"
23	ensembl	CDS	27005057	27005247		.	+	0	gene_id "ENSBTAG00000014421"	gene_version "6"	transcript_id "ENSBTAT00000061322"	transcript_version "2"	exon_number "4"	gene_name "PBX2"	gene_source "ensembl"	gene_biotype "protein_coding"	transcript_name "PBX2-201"	transcript_source "ensembl"	transcript_biotype "protein_coding"	protein_id "ENSBTAP00000053543"	protein_version "2"
23	ensembl	exon	27005435	27005570		.	+	.	gene_id "ENSBTAG00000014421"	gene_version "6"	transcript_id "ENSBTAT00000061322"	transcript_version "2"	exon_number "5"	gene_name "PBX2"	gene_source "ensembl"	gene_biotype "protein_coding"	transcript_name "PBX2-201"	transcript_source "ensembl"	transcript_biotype "protein_coding"	exon_id "ENSBTAE00000450227"	exon_version "1"
23	ensembl	CDS	27005435	27005570		.	+	1	gene_id "ENSBTAG00000014421"	gene_version "6"	transcript_id "ENSBTAT00000061322"	transcript_version "2"	exon_number "5"	gene_name "PBX2"	gene_source "ensembl"	gene_biotype "protein_coding"	transcript_name "PBX2-201"	transcript_source "ensembl"	transcript_biotype "protein_coding"	protein_id "ENSBTAP00000053543"	protein_version "2"
23	ensembl	exon	27005671	27005824		.	+	.	gene_id "ENSBTAG00000014421"	gene_version "6"	transcript_id "ENSBTAT00000061322"	transcript_version "2"	exon_number "6"	gene_name "PBX2"	gene_source "ensembl"	gene_biotype "protein_coding"	transcript_name "PBX2-201"	transcript_source "ensembl"	transcript_biotype "protein_coding"	exon_id "ENSBTAE00000483529"	exon_version "1"
23	ensembl	CDS	27005671	27005824		.	+	0	gene_id "ENSBTAG00000014421"	gene_version "6"	transcript_id "ENSBTAT00000061322"	transcript_version "2"	exon_number "6"	gene_name "PBX2"	gene_source "ensembl"	gene_biotype "protein_coding"	transcript_name "PBX2-201"	transcript_source "ensembl"	transcript_biotype "protein_coding"	protein_id "ENSBTAP00000053543"	protein_version "2"
23	ensembl	exon	27006213	27006301		.	+	.	gene_id "ENSBTAG00000014421"	gene_version "6"	transcript_id "ENSBTAT00000061322"	transcript_version "2"	exon_number "7"	gene_name "PBX2"	gene_source "ensembl"	gene_biotype "protein_coding"	transcript_name "PBX2-201"	transcript_source "ensembl"	transcript_biotype "protein_coding"	exon_id "ENSBTAE00000474908"	exon_version "1"
23	ensembl	CDS	27006213	27006301		.	+	2	gene_id "ENSBTAG00000014421"	gene_version "6"	transcript_id "ENSBTAT00000061322"	transcript_version "2"	exon_number "7"	gene_name "PBX2"	gene_source "ensembl"	gene_biotype "protein_coding"	transcript_name "PBX2-201"	transcript_source "ensembl"	transcript_biotype "protein_coding"	protein_id "ENSBTAP00000053543"	protein_version "2"
23	ensembl	exon	27006423	27006509		.	+	.	gene_id "ENSBTAG00000014421"	gene_version "6"	transcript_id "ENSBTAT00000061322"	transcript_version "2"	exon_number "8"	gene_name "PBX2"	gene_source "ensembl"	gene_biotype "protein_coding"	transcript_name "PBX2-201"	transcript_source "ensembl"	transcript_biotype "protein_coding"	exon_id "ENSBTAE00000476244"	exon_version "1"
23	ensembl	CDS	27006423	27006509		.	+	0	gene_id "ENSBTAG00000014421"	gene_version "6"	transcript_id "ENSBTAT00000061322"	transcript_version "2"	exon_number "8"	gene_name "PBX2"	gene_source "ensembl"	gene_biotype "protein_coding"	transcript_name "PBX2-201"	transcript_source "ensembl"	transcript_biotype "protein_coding"	protein_id "ENSBTAP00000053543"	protein_version "2"
23	ensembl	exon	27006637	27006749		.	+	.	gene_id "ENSBTAG00000014421"	gene_version "6"	transcript_id "ENSBTAT00000061322"	transcript_version "2"	exon_number "9"	gene_name "PBX2"	gene_source "ensembl"	gene_biotype "protein_coding"	transcript_name "PBX2-201"	transcript_source "ensembl"	transcript_biotype "protein_coding"	exon_id "ENSBTAE00000280458"	exon_version "2"
23	ensembl	CDS	27006637	27006726		.	+	0	gene_id "ENSBTAG00000014421"	gene_version "6"	transcript_id "ENSBTAT00000061322"	transcript_version "2"	exon_number "9"	gene_name "PBX2"	gene_source "ensembl"	gene_biotype "protein_coding"	transcript_name "PBX2-201"	transcript_source "ensembl"	transcript_biotype "protein_coding"	protein_id "ENSBTAP00000053543"	protein_version "2"
23	ensembl	stop_codon	27006727	27006729		.	+	0	gene_id "ENSBTAG00000014421"	gene_version "6"	transcript_id "ENSBTAT00000061322"	transcript_version "2"	exon_number "9"	gene_name "PBX2"	gene_source "ensembl"	gene_biotype "protein_coding"	transcript_name "PBX2-201"	transcript_source "ensembl"	transcript_biotype "protein_coding"
23	ensembl	three_prime_utr	27006730	27006749		.	+	.	gene_id "ENSBTAG00000014421"	gene_version "6"	transcript_id "ENSBTAT00000061322"	transcript_version "2"	gene_name "PBX2"	gene_source "ensembl"	gene_biotype "protein_coding"	transcript_name "PBX2-201"	transcript_source "ensembl"	transcript_biotype "protein_coding"
23	ensembl	gene	27008831	27011946		.	+	.	gene_id "ENSBTAG00000014420"	gene_version "3"	gene_name "AGER"	gene_source "ensembl"	gene_biotype "protein_coding"
23	ensembl	transcript	27008831	27011903		.	+	.	gene_id "ENSBTAG00000014420"	gene_version "3"	transcript_id "ENSBTAT00000065259"	transcript_version "1"	gene_name "AGER"	gene_source "ensembl"	gene_biotype "protein_coding"	transcript_name "AGER-201"	transcript_source "ensembl"	transcript_biotype "protein_coding"
23	ensembl	exon	27008831	27009181		.	+	.	gene_id "ENSBTAG00000014420"	gene_version "3"	transcript_id "ENSBTAT00000065259"	transcript_version "1"	exon_number "1"	gene_name "AGER"	gene_source "ensembl"	gene_biotype "protein_coding"	transcript_name "AGER-201"	transcript_source "ensembl"	transcript_biotype "protein_coding"	exon_id "ENSBTAE00000475206"	exon_version "1"
23	ensembl	five_prime_utr	27008831	27009181		.	+	.	gene_id "ENSBTAG00000014420"	gene_version "3"	transcript_id "ENSBTAT00000065259"	transcript_version "1"	gene_name "AGER"	gene_source "ensembl"	gene_biotype "protein_coding"	transcript_name "AGER-201"	transcript_source "ensembl"	transcript_biotype "protein_coding"
23	ensembl	transcript	27008831	27011903		.	+	.	gene_id "ENSBTAG00000014420"	gene_version "3"	transcript_id "ENSBTAT00000066156"	transcript_version "1"	gene_name "AGER"	gene_source "ensembl"	gene_biotype "protein_coding"	transcript_name "AGER-202"	transcript_source "ensembl"	transcript_biotype "protein_coding"
23	ensembl	exon	27008831	27009181		.	+	.	gene_id "ENSBTAG00000014420"	gene_version "3"	transcript_id "ENSBTAT00000066156"	transcript_version "1"	exon_number "1"	gene_name "AGER"	gene_source "ensembl"	gene_biotype "protein_coding"	transcript_name "AGER-202"	transcript_source "ensembl"	transcript_biotype "protein_coding"	exon_id "ENSBTAE00000461396"	exon_version "1"
23	ensembl	five_prime_utr	27008831	27009082		.	+	.	gene_id "ENSBTAG00000014420"	gene_version "3"	transcript_id "ENSBTAT00000066156"	transcript_version "1"	gene_name "AGER"	gene_source "ensembl"	gene_biotype "protein_coding"	transcript_name "AGER-202"	transcript_source "ensembl"	transcript_biotype "protein_coding"
23	ensembl	transcript	27008831	27011903		.	+	.	gene_id "ENSBTAG00000014420"	gene_version "3"	transcript_id "ENSBTAT00000063820"	transcript_version "1"	gene_name "AGER"	gene_source "ensembl"	gene_biotype "protein_coding"	transcript_name "AGER-203"	transcript_source "ensembl"	transcript_biotype "protein_coding"
23	ensembl	exon	27008831	27008901		.	+	.	gene_id "ENSBTAG00000014420"	gene_version "3"	transcript_id "ENSBTAT00000063820"	transcript_version "1"	exon_number "1"	gene_name "AGER"	gene_source "ensembl"	gene_biotype "protein_coding"	transcript_name "AGER-203"	transcript_source "ensembl"	transcript_biotype "protein_coding"	exon_id "ENSBTAE00000481379"	exon_version "1"
23	ensembl	five_prime_utr	27008831	27008849		.	+	.	gene_id "ENSBTAG00000014420"	gene_version "3"	transcript_id "ENSBTAT00000063820"	transcript_version "1"	gene_name "AGER"	gene_source "ensembl"	gene_biotype "protein_coding"	transcript_name "AGER-203"	transcript_source "ensembl"	transcript_biotype "protein_coding"
23	ensembl	transcript	27008842	27011946		.	+	.	gene_id "ENSBTAG00000014420"	gene_version "3"	transcript_id "ENSBTAT00000019179"	transcript_version "2"	gene_name "AGER"	gene_source "ensembl"	gene_biotype "protein_coding"	transcript_name "AGER-204"	transcript_source "ensembl"	transcript_biotype "protein_coding"
23	ensembl	exon	27008842	27008901		.	+	.	gene_id "ENSBTAG00000014420"	gene_version "3"	transcript_id "ENSBTAT00000019179"	transcript_version "2"	exon_number "1"	gene_name "AGER"	gene_source "ensembl"	gene_biotype "protein_coding"	transcript_name "AGER-204"	transcript_source "ensembl"	transcript_biotype "protein_coding"	exon_id "ENSBTAE00000155986"	exon_version "1"
23	ensembl	five_prime_utr	27008842	27008849		.	+	.	gene_id "ENSBTAG00000014420"	gene_version "3"	transcript_id "ENSBTAT00000019179"	transcript_version "2"	gene_name "AGER"	gene_source "ensembl"	gene_biotype "protein_coding"	transcript_name "AGER-204"	transcript_source "ensembl"	transcript_biotype "protein_coding"
23	ensembl	CDS	27008850	27008901		.	+	0	gene_id "ENSBTAG00000014420"	gene_version "3"	transcript_id "ENSBTAT00000063820"	transcript_version "1"	exon_number "1"	gene_name "AGER"	gene_source "ensembl"	gene_biotype "protein_coding"	transcript_name "AGER-203"	transcript_source "ensembl"	transcript_biotype "protein_coding"	protein_id "ENSBTAP00000056131"	protein_version "1"
23	ensembl	start_codon	27008850	27008852		.	+	0	gene_id "ENSBTAG00000014420"	gene_version "3"	transcript_id "ENSBTAT00000063820"	transcript_version "1"	exon_number "1"	gene_name "AGER"	gene_source "ensembl"	gene_biotype "protein_coding"	transcript_name "AGER-203"	transcript_source "ensembl"	transcript_biotype "protein_coding"
23	ensembl	CDS	27008850	27008901		.	+	0	gene_id "ENSBTAG00000014420"	gene_version "3"	transcript_id "ENSBTAT00000019179"	transcript_version "2"	exon_number "1"	gene_name "AGER"	gene_source "ensembl"	gene_biotype "protein_coding"	transcript_name "AGER-204"	transcript_source "ensembl"	transcript_biotype "protein_coding"	protein_id "ENSBTAP00000019179"	protein_version "2"
23	ensembl	start_codon	27008850	27008852		.	+	0	gene_id "ENSBTAG00000014420"	gene_version "3"	transcript_id "ENSBTAT00000019179"	transcript_version "2"	exon_number "1"	gene_name "AGER"	gene_source "ensembl"	gene_biotype "protein_coding"	transcript_name "AGER-204"	transcript_source "ensembl"	transcript_biotype "protein_coding"
23	ensembl	exon	27009075	27009181		.	+	.	gene_id "ENSBTAG00000014420"	gene_version "3"	transcript_id "ENSBTAT00000063820"	transcript_version "1"	exon_number "2"	gene_name "AGER"	gene_source "ensembl"	gene_biotype "protein_coding"	transcript_name "AGER-203"	transcript_source "ensembl"	transcript_biotype "protein_coding"	exon_id "ENSBTAE00000155987"	exon_version "1"
23	ensembl	CDS	27009075	27009181		.	+	2	gene_id "ENSBTAG00000014420"	gene_version "3"	transcript_id "ENSBTAT00000063820"	transcript_version "1"	exon_number "2"	gene_name "AGER"	gene_source "ensembl"	gene_biotype "protein_coding"	transcript_name "AGER-203"	transcript_source "ensembl"	transcript_biotype "protein_coding"	protein_id "ENSBTAP00000056131"	protein_version "1"
23	ensembl	exon	27009075	27009181		.	+	.	gene_id "ENSBTAG00000014420"	gene_version "3"	transcript_id "ENSBTAT00000019179"	transcript_version "2"	exon_number "2"	gene_name "AGER"	gene_source "ensembl"	gene_biotype "protein_coding"	transcript_name "AGER-204"	transcript_source "ensembl"	transcript_biotype "protein_coding"	exon_id "ENSBTAE00000155987"	exon_version "1"
23	ensembl	CDS	27009075	27009181		.	+	2	gene_id "ENSBTAG00000014420"	gene_version "3"	transcript_id "ENSBTAT00000019179"	transcript_version "2"	exon_number "2"	gene_name "AGER"	gene_source "ensembl"	gene_biotype "protein_coding"	transcript_name "AGER-204"	transcript_source "ensembl"	transcript_biotype "protein_coding"	protein_id "ENSBTAP00000019179"	protein_version "2"
23	ensembl	CDS	27009083	27009181		.	+	0	gene_id "ENSBTAG00000014420"	gene_version "3"	transcript_id "ENSBTAT00000066156"	transcript_version "1"	exon_number "1"	gene_name "AGER"	gene_source "ensembl"	gene_biotype "protein_coding"	transcript_name "AGER-202"	transcript_source "ensembl"	transcript_biotype "protein_coding"	protein_id "ENSBTAP00000054930"	protein_version "1"
23	ensembl	start_codon	27009083	27009085		.	+	0	gene_id "ENSBTAG00000014420"	gene_version "3"	transcript_id "ENSBTAT00000066156"	transcript_version "1"	exon_number "1"	gene_name "AGER"	gene_source "ensembl"	gene_biotype "protein_coding"	transcript_name "AGER-202"	transcript_source "ensembl"	transcript_biotype "protein_coding"
23	ensembl	exon	27009314	27009506		.	+	.	gene_id "ENSBTAG00000014420"	gene_version "3"	transcript_id "ENSBTAT00000065259"	transcript_version "1"	exon_number "2"	gene_name "AGER"	gene_source "ensembl"	gene_biotype "protein_coding"	transcript_name "AGER-201"	transcript_source "ensembl"	transcript_biotype "protein_coding"	exon_id "ENSBTAE00000481048"	exon_version "1"
23	ensembl	five_prime_utr	27009314	27009428		.	+	.	gene_id "ENSBTAG00000014420"	gene_version "3"	transcript_id "ENSBTAT00000065259"	transcript_version "1"	gene_name "AGER"	gene_source "ensembl"	gene_biotype "protein_coding"	transcript_name "AGER-201"	transcript_source "ensembl"	transcript_biotype "protein_coding"
23	ensembl	exon	27009314	27009506		.	+	.	gene_id "ENSBTAG00000014420"	gene_version "3"	transcript_id "ENSBTAT00000066156"	transcript_version "1"	exon_number "2"	gene_name "AGER"	gene_source "ensembl"	gene_biotype "protein_coding"	transcript_name "AGER-202"	transcript_source "ensembl"	transcript_biotype "protein_coding"	exon_id "ENSBTAE00000449941"	exon_version "1"
23	ensembl	CDS	27009314	27009506		.	+	0	gene_id "ENSBTAG00000014420"	gene_version "3"	transcript_id "ENSBTAT00000066156"	transcript_version "1"	exon_number "2"	gene_name "AGER"	gene_source "ensembl"	gene_biotype "protein_coding"	transcript_name "AGER-202"	transcript_source "ensembl"	transcript_biotype "protein_coding"	protein_id "ENSBTAP00000054930"	protein_version "1"
23	ensembl	exon	27009314	27009506		.	+	.	gene_id "ENSBTAG00000014420"	gene_version "3"	transcript_id "ENSBTAT00000063820"	transcript_version "1"	exon_number "3"	gene_name "AGER"	gene_source "ensembl"	gene_biotype "protein_coding"	transcript_name "AGER-203"	transcript_source "ensembl"	transcript_biotype "protein_coding"	exon_id "ENSBTAE00000449941"	exon_version "1"
23	ensembl	CDS	27009314	27009506		.	+	0	gene_id "ENSBTAG00000014420"	gene_version "3"	transcript_id "ENSBTAT00000063820"	transcript_version "1"	exon_number "3"	gene_name "AGER"	gene_source "ensembl"	gene_biotype "protein_coding"	transcript_name "AGER-203"	transcript_source "ensembl"	transcript_biotype "protein_coding"	protein_id "ENSBTAP00000056131"	protein_version "1"
23	ensembl	exon	27009314	27009506		.	+	.	gene_id "ENSBTAG00000014420"	gene_version "3"	transcript_id "ENSBTAT00000019179"	transcript_version "2"	exon_number "3"	gene_name "AGER"	gene_source "ensembl"	gene_biotype "protein_coding"	transcript_name "AGER-204"	transcript_source "ensembl"	transcript_biotype "protein_coding"	exon_id "ENSBTAE00000449941"	exon_version "1"
23	ensembl	CDS	27009314	27009506		.	+	0	gene_id "ENSBTAG00000014420"	gene_version "3"	transcript_id "ENSBTAT00000019179"	transcript_version "2"	exon_number "3"	gene_name "AGER"	gene_source "ensembl"	gene_biotype "protein_coding"	transcript_name "AGER-204"	transcript_source "ensembl"	transcript_biotype "protein_coding"	protein_id "ENSBTAP00000019179"	protein_version "2"
23	ensembl	CDS	27009429	27009506		.	+	0	gene_id "ENSBTAG00000014420"	gene_version "3"	transcript_id "ENSBTAT00000065259"	transcript_version "1"	exon_number "2"	gene_name "AGER"	gene_source "ensembl"	gene_biotype "protein_coding"	transcript_name "AGER-201"	transcript_source "ensembl"	transcript_biotype "protein_coding"	protein_id "ENSBTAP00000056272"	protein_version "1"
23	ensembl	start_codon	27009429	27009431		.	+	0	gene_id "ENSBTAG00000014420"	gene_version "3"	transcript_id "ENSBTAT00000065259"	transcript_version "1"	exon_number "2"	gene_name "AGER"	gene_source "ensembl"	gene_biotype "protein_coding"	transcript_name "AGER-201"	transcript_source "ensembl"	transcript_biotype "protein_coding"
23	ensembl	exon	27009687	27009751		.	+	.	gene_id "ENSBTAG00000014420"	gene_version "3"	transcript_id "ENSBTAT00000065259"	transcript_version "1"	exon_number "3"	gene_name "AGER"	gene_source "ensembl"	gene_biotype "protein_coding"	transcript_name "AGER-201"	transcript_source "ensembl"	transcript_biotype "protein_coding"	exon_id "ENSBTAE00000466769"	exon_version "1"
23	ensembl	CDS	27009687	27009751		.	+	0	gene_id "ENSBTAG00000014420"	gene_version "3"	transcript_id "ENSBTAT00000065259"	transcript_version "1"	exon_number "3"	gene_name "AGER"	gene_source "ensembl"	gene_biotype "protein_coding"	transcript_name "AGER-201"	transcript_source "ensembl"	transcript_biotype "protein_coding"	protein_id "ENSBTAP00000056272"	protein_version "1"
23	ensembl	exon	27009687	27009751		.	+	.	gene_id "ENSBTAG00000014420"	gene_version "3"	transcript_id "ENSBTAT00000066156"	transcript_version "1"	exon_number "3"	gene_name "AGER"	gene_source "ensembl"	gene_biotype "protein_coding"	transcript_name "AGER-202"	transcript_source "ensembl"	transcript_biotype "protein_coding"	exon_id "ENSBTAE00000455667"	exon_version "1"
23	ensembl	CDS	27009687	27009751		.	+	2	gene_id "ENSBTAG00000014420"	gene_version "3"	transcript_id "ENSBTAT00000066156"	transcript_version "1"	exon_number "3"	gene_name "AGER"	gene_source "ensembl"	gene_biotype "protein_coding"	transcript_name "AGER-202"	transcript_source "ensembl"	transcript_biotype "protein_coding"	protein_id "ENSBTAP00000054930"	protein_version "1"
23	ensembl	exon	27009687	27009751		.	+	.	gene_id "ENSBTAG00000014420"	gene_version "3"	transcript_id "ENSBTAT00000063820"	transcript_version "1"	exon_number "4"	gene_name "AGER"	gene_source "ensembl"	gene_biotype "protein_coding"	transcript_name "AGER-203"	transcript_source "ensembl"	transcript_biotype "protein_coding"	exon_id "ENSBTAE00000455667"	exon_version "1"
23	ensembl	CDS	27009687	27009751		.	+	2	gene_id "ENSBTAG00000014420"	gene_version "3"	transcript_id "ENSBTAT00000063820"	transcript_version "1"	exon_number "4"	gene_name "AGER"	gene_source "ensembl"	gene_biotype "protein_coding"	transcript_name "AGER-203"	transcript_source "ensembl"	transcript_biotype "protein_coding"	protein_id "ENSBTAP00000056131"	protein_version "1"
23	ensembl	exon	27009687	27009751		.	+	.	gene_id "ENSBTAG00000014420"	gene_version "3"	transcript_id "ENSBTAT00000019179"	transcript_version "2"	exon_number "4"	gene_name "AGER"	gene_source "ensembl"	gene_biotype "protein_coding"	transcript_name "AGER-204"	transcript_source "ensembl"	transcript_biotype "protein_coding"	exon_id "ENSBTAE00000455667"	exon_version "1"
23	ensembl	CDS	27009687	27009751		.	+	2	gene_id "ENSBTAG00000014420"	gene_version "3"	transcript_id "ENSBTAT00000019179"	transcript_version "2"	exon_number "4"	gene_name "AGER"	gene_source "ensembl"	gene_biotype "protein_coding"	transcript_name "AGER-204"	transcript_source "ensembl"	transcript_biotype "protein_coding"	protein_id "ENSBTAP00000019179"	protein_version "2"
23	ensembl	exon	27010001	27010158		.	+	.	gene_id "ENSBTAG00000014420"	gene_version "3"	transcript_id "ENSBTAT00000065259"	transcript_version "1"	exon_number "4"	gene_name "AGER"	gene_source "ensembl"	gene_biotype "protein_coding"	transcript_name "AGER-201"	transcript_source "ensembl"	transcript_biotype "protein_coding"	exon_id "ENSBTAE00000470046"	exon_version "1"
23	ensembl	CDS	27010001	27010158		.	+	1	gene_id "ENSBTAG00000014420"	gene_version "3"	transcript_id "ENSBTAT00000065259"	transcript_version "1"	exon_number "4"	gene_name "AGER"	gene_source "ensembl"	gene_biotype "protein_coding"	transcript_name "AGER-201"	transcript_source "ensembl"	transcript_biotype "protein_coding"	protein_id "ENSBTAP00000056272"	protein_version "1"
23	ensembl	exon	27010071	27010158		.	+	.	gene_id "ENSBTAG00000014420"	gene_version "3"	transcript_id "ENSBTAT00000066156"	transcript_version "1"	exon_number "4"	gene_name "AGER"	gene_source "ensembl"	gene_biotype "protein_coding"	transcript_name "AGER-202"	transcript_source "ensembl"	transcript_biotype "protein_coding"	exon_id "ENSBTAE00000155990"	exon_version "2"
23	ensembl	CDS	27010071	27010158		.	+	0	gene_id "ENSBTAG00000014420"	gene_version "3"	transcript_id "ENSBTAT00000066156"	transcript_version "1"	exon_number "4"	gene_name "AGER"	gene_source "ensembl"	gene_biotype "protein_coding"	transcript_name "AGER-202"	transcript_source "ensembl"	transcript_biotype "protein_coding"	protein_id "ENSBTAP00000054930"	protein_version "1"
23	ensembl	exon	27010071	27010158		.	+	.	gene_id "ENSBTAG00000014420"	gene_version "3"	transcript_id "ENSBTAT00000063820"	transcript_version "1"	exon_number "5"	gene_name "AGER"	gene_source "ensembl"	gene_biotype "protein_coding"	transcript_name "AGER-203"	transcript_source "ensembl"	transcript_biotype "protein_coding"	exon_id "ENSBTAE00000155990"	exon_version "2"
23	ensembl	CDS	27010071	27010158		.	+	0	gene_id "ENSBTAG00000014420"	gene_version "3"	transcript_id "ENSBTAT00000063820"	transcript_version "1"	exon_number "5"	gene_name "AGER"	gene_source "ensembl"	gene_biotype "protein_coding"	transcript_name "AGER-203"	transcript_source "ensembl"	transcript_biotype "protein_coding"	protein_id "ENSBTAP00000056131"	protein_version "1"
23	ensembl	exon	27010071	27010158		.	+	.	gene_id "ENSBTAG00000014420"	gene_version "3"	transcript_id "ENSBTAT00000019179"	transcript_version "2"	exon_number "5"	gene_name "AGER"	gene_source "ensembl"	gene_biotype "protein_coding"	transcript_name "AGER-204"	transcript_source "ensembl"	transcript_biotype "protein_coding"	exon_id "ENSBTAE00000155990"	exon_version "2"
23	ensembl	CDS	27010071	27010158		.	+	0	gene_id "ENSBTAG00000014420"	gene_version "3"	transcript_id "ENSBTAT00000019179"	transcript_version "2"	exon_number "5"	gene_name "AGER"	gene_source "ensembl"	gene_biotype "protein_coding"	transcript_name "AGER-204"	transcript_source "ensembl"	transcript_biotype "protein_coding"	protein_id "ENSBTAP00000019179"	protein_version "2"
23	ensembl	exon	27010255	27010470		.	+	.	gene_id "ENSBTAG00000014420"	gene_version "3"	transcript_id "ENSBTAT00000065259"	transcript_version "1"	exon_number "5"	gene_name "AGER"	gene_source "ensembl"	gene_biotype "protein_coding"	transcript_name "AGER-201"	transcript_source "ensembl"	transcript_biotype "protein_coding"	exon_id "ENSBTAE00000155991"	exon_version "2"
23	ensembl	CDS	27010255	27010470		.	+	2	gene_id "ENSBTAG00000014420"	gene_version "3"	transcript_id "ENSBTAT00000065259"	transcript_version "1"	exon_number "5"	gene_name "AGER"	gene_source "ensembl"	gene_biotype "protein_coding"	transcript_name "AGER-201"	transcript_source "ensembl"	transcript_biotype "protein_coding"	protein_id "ENSBTAP00000056272"	protein_version "1"
23	ensembl	exon	27010255	27010470		.	+	.	gene_id "ENSBTAG00000014420"	gene_version "3"	transcript_id "ENSBTAT00000066156"	transcript_version "1"	exon_number "5"	gene_name "AGER"	gene_source "ensembl"	gene_biotype "protein_coding"	transcript_name "AGER-202"	transcript_source "ensembl"	transcript_biotype "protein_coding"	exon_id "ENSBTAE00000155991"	exon_version "2"
23	ensembl	CDS	27010255	27010470		.	+	2	gene_id "ENSBTAG00000014420"	gene_version "3"	transcript_id "ENSBTAT00000066156"	transcript_version "1"	exon_number "5"	gene_name "AGER"	gene_source "ensembl"	gene_biotype "protein_coding"	transcript_name "AGER-202"	transcript_source "ensembl"	transcript_biotype "protein_coding"	protein_id "ENSBTAP00000054930"	protein_version "1"
23	ensembl	exon	27010255	27010340		.	+	.	gene_id "ENSBTAG00000014420"	gene_version "3"	transcript_id "ENSBTAT00000063820"	transcript_version "1"	exon_number "6"	gene_name "AGER"	gene_source "ensembl"	gene_biotype "protein_coding"	transcript_name "AGER-203"	transcript_source "ensembl"	transcript_biotype "protein_coding"	exon_id "ENSBTAE00000456418"	exon_version "1"
23	ensembl	CDS	27010255	27010340		.	+	2	gene_id "ENSBTAG00000014420"	gene_version "3"	transcript_id "ENSBTAT00000063820"	transcript_version "1"	exon_number "6"	gene_name "AGER"	gene_source "ensembl"	gene_biotype "protein_coding"	transcript_name "AGER-203"	transcript_source "ensembl"	transcript_biotype "protein_coding"	protein_id "ENSBTAP00000056131"	protein_version "1"
23	ensembl	exon	27010255	27010470		.	+	.	gene_id "ENSBTAG00000014420"	gene_version "3"	transcript_id "ENSBTAT00000019179"	transcript_version "2"	exon_number "6"	gene_name "AGER"	gene_source "ensembl"	gene_biotype "protein_coding"	transcript_name "AGER-204"	transcript_source "ensembl"	transcript_biotype "protein_coding"	exon_id "ENSBTAE00000155991"	exon_version "2"
23	ensembl	CDS	27010255	27010470		.	+	2	gene_id "ENSBTAG00000014420"	gene_version "3"	transcript_id "ENSBTAT00000019179"	transcript_version "2"	exon_number "6"	gene_name "AGER"	gene_source "ensembl"	gene_biotype "protein_coding"	transcript_name "AGER-204"	transcript_source "ensembl"	transcript_biotype "protein_coding"	protein_id "ENSBTAP00000019179"	protein_version "2"
23	ensembl	exon	27010454	27010470		.	+	.	gene_id "ENSBTAG00000014420"	gene_version "3"	transcript_id "ENSBTAT00000063820"	transcript_version "1"	exon_number "7"	gene_name "AGER"	gene_source "ensembl"	gene_biotype "protein_coding"	transcript_name "AGER-203"	transcript_source "ensembl"	transcript_biotype "protein_coding"	exon_id "ENSBTAE00000446356"	exon_version "1"
23	ensembl	CDS	27010454	27010470		.	+	0	gene_id "ENSBTAG00000014420"	gene_version "3"	transcript_id "ENSBTAT00000063820"	transcript_version "1"	exon_number "7"	gene_name "AGER"	gene_source "ensembl"	gene_biotype "protein_coding"	transcript_name "AGER-203"	transcript_source "ensembl"	transcript_biotype "protein_coding"	protein_id "ENSBTAP00000056131"	protein_version "1"
23	ensembl	exon	27010580	27010710		.	+	.	gene_id "ENSBTAG00000014420"	gene_version "3"	transcript_id "ENSBTAT00000065259"	transcript_version "1"	exon_number "6"	gene_name "AGER"	gene_source "ensembl"	gene_biotype "protein_coding"	transcript_name "AGER-201"	transcript_source "ensembl"	transcript_biotype "protein_coding"	exon_id "ENSBTAE00000477286"	exon_version "1"
23	ensembl	CDS	27010580	27010710		.	+	2	gene_id "ENSBTAG00000014420"	gene_version "3"	transcript_id "ENSBTAT00000065259"	transcript_version "1"	exon_number "6"	gene_name "AGER"	gene_source "ensembl"	gene_biotype "protein_coding"	transcript_name "AGER-201"	transcript_source "ensembl"	transcript_biotype "protein_coding"	protein_id "ENSBTAP00000056272"	protein_version "1"
23	ensembl	exon	27010580	27010710		.	+	.	gene_id "ENSBTAG00000014420"	gene_version "3"	transcript_id "ENSBTAT00000066156"	transcript_version "1"	exon_number "6"	gene_name "AGER"	gene_source "ensembl"	gene_biotype "protein_coding"	transcript_name "AGER-202"	transcript_source "ensembl"	transcript_biotype "protein_coding"	exon_id "ENSBTAE00000477286"	exon_version "1"
23	ensembl	CDS	27010580	27010710		.	+	2	gene_id "ENSBTAG00000014420"	gene_version "3"	transcript_id "ENSBTAT00000066156"	transcript_version "1"	exon_number "6"	gene_name "AGER"	gene_source "ensembl"	gene_biotype "protein_coding"	transcript_name "AGER-202"	transcript_source "ensembl"	transcript_biotype "protein_coding"	protein_id "ENSBTAP00000054930"	protein_version "1"
23	ensembl	exon	27010580	27010710		.	+	.	gene_id "ENSBTAG00000014420"	gene_version "3"	transcript_id "ENSBTAT00000063820"	transcript_version "1"	exon_number "8"	gene_name "AGER"	gene_source "ensembl"	gene_biotype "protein_coding"	transcript_name "AGER-203"	transcript_source "ensembl"	transcript_biotype "protein_coding"	exon_id "ENSBTAE00000448067"	exon_version "1"
23	ensembl	CDS	27010580	27010664		.	+	1	gene_id "ENSBTAG00000014420"	gene_version "3"	transcript_id "ENSBTAT00000063820"	transcript_version "1"	exon_number "8"	gene_name "AGER"	gene_source "ensembl"	gene_biotype "protein_coding"	transcript_name "AGER-203"	transcript_source "ensembl"	transcript_biotype "protein_coding"	protein_id "ENSBTAP00000056131"	protein_version "1"
23	ensembl	exon	27010580	27010710		.	+	.	gene_id "ENSBTAG00000014420"	gene_version "3"	transcript_id "ENSBTAT00000019179"	transcript_version "2"	exon_number "7"	gene_name "AGER"	gene_source "ensembl"	gene_biotype "protein_coding"	transcript_name "AGER-204"	transcript_source "ensembl"	transcript_biotype "protein_coding"	exon_id "ENSBTAE00000477286"	exon_version "1"
23	ensembl	CDS	27010580	27010710		.	+	2	gene_id "ENSBTAG00000014420"	gene_version "3"	transcript_id "ENSBTAT00000019179"	transcript_version "2"	exon_number "7"	gene_name "AGER"	gene_source "ensembl"	gene_biotype "protein_coding"	transcript_name "AGER-204"	transcript_source "ensembl"	transcript_biotype "protein_coding"	protein_id "ENSBTAP00000019179"	protein_version "2"
23	ensembl	stop_codon	27010665	27010667		.	+	0	gene_id "ENSBTAG00000014420"	gene_version "3"	transcript_id "ENSBTAT00000063820"	transcript_version "1"	exon_number "8"	gene_name "AGER"	gene_source "ensembl"	gene_biotype "protein_coding"	transcript_name "AGER-203"	transcript_source "ensembl"	transcript_biotype "protein_coding"
23	ensembl	three_prime_utr	27010668	27010710		.	+	.	gene_id "ENSBTAG00000014420"	gene_version "3"	transcript_id "ENSBTAT00000063820"	transcript_version "1"	gene_name "AGER"	gene_source "ensembl"	gene_biotype "protein_coding"	transcript_name "AGER-203"	transcript_source "ensembl"	transcript_biotype "protein_coding"
23	ensembl	exon	27010895	27011036		.	+	.	gene_id "ENSBTAG00000014420"	gene_version "3"	transcript_id "ENSBTAT00000065259"	transcript_version "1"	exon_number "7"	gene_name "AGER"	gene_source "ensembl"	gene_biotype "protein_coding"	transcript_name "AGER-201"	transcript_source "ensembl"	transcript_biotype "protein_coding"	exon_id "ENSBTAE00000471143"	exon_version "1"
23	ensembl	CDS	27010895	27011036		.	+	0	gene_id "ENSBTAG00000014420"	gene_version "3"	transcript_id "ENSBTAT00000065259"	transcript_version "1"	exon_number "7"	gene_name "AGER"	gene_source "ensembl"	gene_biotype "protein_coding"	transcript_name "AGER-201"	transcript_source "ensembl"	transcript_biotype "protein_coding"	protein_id "ENSBTAP00000056272"	protein_version "1"
23	ensembl	exon	27010895	27011036		.	+	.	gene_id "ENSBTAG00000014420"	gene_version "3"	transcript_id "ENSBTAT00000063820"	transcript_version "1"	exon_number "9"	gene_name "AGER"	gene_source "ensembl"	gene_biotype "protein_coding"	transcript_name "AGER-203"	transcript_source "ensembl"	transcript_biotype "protein_coding"	exon_id "ENSBTAE00000470238"	exon_version "1"
23	ensembl	three_prime_utr	27010895	27011036		.	+	.	gene_id "ENSBTAG00000014420"	gene_version "3"	transcript_id "ENSBTAT00000063820"	transcript_version "1"	gene_name "AGER"	gene_source "ensembl"	gene_biotype "protein_coding"	transcript_name "AGER-203"	transcript_source "ensembl"	transcript_biotype "protein_coding"
23	ensembl	exon	27010895	27011036		.	+	.	gene_id "ENSBTAG00000014420"	gene_version "3"	transcript_id "ENSBTAT00000019179"	transcript_version "2"	exon_number "8"	gene_name "AGER"	gene_source "ensembl"	gene_biotype "protein_coding"	transcript_name "AGER-204"	transcript_source "ensembl"	transcript_biotype "protein_coding"	exon_id "ENSBTAE00000471143"	exon_version "1"
23	ensembl	CDS	27010895	27011036		.	+	0	gene_id "ENSBTAG00000014420"	gene_version "3"	transcript_id "ENSBTAT00000019179"	transcript_version "2"	exon_number "8"	gene_name "AGER"	gene_source "ensembl"	gene_biotype "protein_coding"	transcript_name "AGER-204"	transcript_source "ensembl"	transcript_biotype "protein_coding"	protein_id "ENSBTAP00000019179"	protein_version "2"
23	ensembl	exon	27011283	27011309		.	+	.	gene_id "ENSBTAG00000014420"	gene_version "3"	transcript_id "ENSBTAT00000065259"	transcript_version "1"	exon_number "8"	gene_name "AGER"	gene_source "ensembl"	gene_biotype "protein_coding"	transcript_name "AGER-201"	transcript_source "ensembl"	transcript_biotype "protein_coding"	exon_id "ENSBTAE00000479782"	exon_version "1"
23	ensembl	CDS	27011283	27011309		.	+	2	gene_id "ENSBTAG00000014420"	gene_version "3"	transcript_id "ENSBTAT00000065259"	transcript_version "1"	exon_number "8"	gene_name "AGER"	gene_source "ensembl"	gene_biotype "protein_coding"	transcript_name "AGER-201"	transcript_source "ensembl"	transcript_biotype "protein_coding"	protein_id "ENSBTAP00000056272"	protein_version "1"
23	ensembl	exon	27011283	27011309		.	+	.	gene_id "ENSBTAG00000014420"	gene_version "3"	transcript_id "ENSBTAT00000066156"	transcript_version "1"	exon_number "7"	gene_name "AGER"	gene_source "ensembl"	gene_biotype "protein_coding"	transcript_name "AGER-202"	transcript_source "ensembl"	transcript_biotype "protein_coding"	exon_id "ENSBTAE00000483295"	exon_version "1"
23	ensembl	CDS	27011283	27011309		.	+	0	gene_id "ENSBTAG00000014420"	gene_version "3"	transcript_id "ENSBTAT00000066156"	transcript_version "1"	exon_number "7"	gene_name "AGER"	gene_source "ensembl"	gene_biotype "protein_coding"	transcript_name "AGER-202"	transcript_source "ensembl"	transcript_biotype "protein_coding"	protein_id "ENSBTAP00000054930"	protein_version "1"
23	ensembl	exon	27011283	27011309		.	+	.	gene_id "ENSBTAG00000014420"	gene_version "3"	transcript_id "ENSBTAT00000063820"	transcript_version "1"	exon_number "10"	gene_name "AGER"	gene_source "ensembl"	gene_biotype "protein_coding"	transcript_name "AGER-203"	transcript_source "ensembl"	transcript_biotype "protein_coding"	exon_id "ENSBTAE00000450985"	exon_version "1"
23	ensembl	three_prime_utr	27011283	27011309		.	+	.	gene_id "ENSBTAG00000014420"	gene_version "3"	transcript_id "ENSBTAT00000063820"	transcript_version "1"	gene_name "AGER"	gene_source "ensembl"	gene_biotype "protein_coding"	transcript_name "AGER-203"	transcript_source "ensembl"	transcript_biotype "protein_coding"
23	ensembl	exon	27011283	27011309		.	+	.	gene_id "ENSBTAG00000014420"	gene_version "3"	transcript_id "ENSBTAT00000019179"	transcript_version "2"	exon_number "9"	gene_name "AGER"	gene_source "ensembl"	gene_biotype "protein_coding"	transcript_name "AGER-204"	transcript_source "ensembl"	transcript_biotype "protein_coding"	exon_id "ENSBTAE00000479782"	exon_version "1"
23	ensembl	CDS	27011283	27011309		.	+	2	gene_id "ENSBTAG00000014420"	gene_version "3"	transcript_id "ENSBTAT00000019179"	transcript_version "2"	exon_number "9"	gene_name "AGER"	gene_source "ensembl"	gene_biotype "protein_coding"	transcript_name "AGER-204"	transcript_source "ensembl"	transcript_biotype "protein_coding"	protein_id "ENSBTAP00000019179"	protein_version "2"
23	ensembl	exon	27011430	27011559		.	+	.	gene_id "ENSBTAG00000014420"	gene_version "3"	transcript_id "ENSBTAT00000065259"	transcript_version "1"	exon_number "9"	gene_name "AGER"	gene_source "ensembl"	gene_biotype "protein_coding"	transcript_name "AGER-201"	transcript_source "ensembl"	transcript_biotype "protein_coding"	exon_id "ENSBTAE00000470532"	exon_version "1"
23	ensembl	CDS	27011430	27011559		.	+	2	gene_id "ENSBTAG00000014420"	gene_version "3"	transcript_id "ENSBTAT00000065259"	transcript_version "1"	exon_number "9"	gene_name "AGER"	gene_source "ensembl"	gene_biotype "protein_coding"	transcript_name "AGER-201"	transcript_source "ensembl"	transcript_biotype "protein_coding"	protein_id "ENSBTAP00000056272"	protein_version "1"
23	ensembl	exon	27011430	27011559		.	+	.	gene_id "ENSBTAG00000014420"	gene_version "3"	transcript_id "ENSBTAT00000066156"	transcript_version "1"	exon_number "8"	gene_name "AGER"	gene_source "ensembl"	gene_biotype "protein_coding"	transcript_name "AGER-202"	transcript_source "ensembl"	transcript_biotype "protein_coding"	exon_id "ENSBTAE00000465427"	exon_version "1"
23	ensembl	CDS	27011430	27011459		.	+	0	gene_id "ENSBTAG00000014420"	gene_version "3"	transcript_id "ENSBTAT00000066156"	transcript_version "1"	exon_number "8"	gene_name "AGER"	gene_source "ensembl"	gene_biotype "protein_coding"	transcript_name "AGER-202"	transcript_source "ensembl"	transcript_biotype "protein_coding"	protein_id "ENSBTAP00000054930"	protein_version "1"
23	ensembl	exon	27011430	27011559		.	+	.	gene_id "ENSBTAG00000014420"	gene_version "3"	transcript_id "ENSBTAT00000063820"	transcript_version "1"	exon_number "11"	gene_name "AGER"	gene_source "ensembl"	gene_biotype "protein_coding"	transcript_name "AGER-203"	transcript_source "ensembl"	transcript_biotype "protein_coding"	exon_id "ENSBTAE00000478414"	exon_version "1"
23	ensembl	three_prime_utr	27011430	27011559		.	+	.	gene_id "ENSBTAG00000014420"	gene_version "3"	transcript_id "ENSBTAT00000063820"	transcript_version "1"	gene_name "AGER"	gene_source "ensembl"	gene_biotype "protein_coding"	transcript_name "AGER-203"	transcript_source "ensembl"	transcript_biotype "protein_coding"
23	ensembl	exon	27011430	27011559		.	+	.	gene_id "ENSBTAG00000014420"	gene_version "3"	transcript_id "ENSBTAT00000019179"	transcript_version "2"	exon_number "10"	gene_name "AGER"	gene_source "ensembl"	gene_biotype "protein_coding"	transcript_name "AGER-204"	transcript_source "ensembl"	transcript_biotype "protein_coding"	exon_id "ENSBTAE00000470532"	exon_version "1"
23	ensembl	CDS	27011430	27011559		.	+	2	gene_id "ENSBTAG00000014420"	gene_version "3"	transcript_id "ENSBTAT00000019179"	transcript_version "2"	exon_number "10"	gene_name "AGER"	gene_source "ensembl"	gene_biotype "protein_coding"	transcript_name "AGER-204"	transcript_source "ensembl"	transcript_biotype "protein_coding"	protein_id "ENSBTAP00000019179"	protein_version "2"
23	ensembl	stop_codon	27011460	27011462		.	+	0	gene_id "ENSBTAG00000014420"	gene_version "3"	transcript_id "ENSBTAT00000066156"	transcript_version "1"	exon_number "8"	gene_name "AGER"	gene_source "ensembl"	gene_biotype "protein_coding"	transcript_name "AGER-202"	transcript_source "ensembl"	transcript_biotype "protein_coding"
23	ensembl	three_prime_utr	27011463	27011559		.	+	.	gene_id "ENSBTAG00000014420"	gene_version "3"	transcript_id "ENSBTAT00000066156"	transcript_version "1"	gene_name "AGER"	gene_source "ensembl"	gene_biotype "protein_coding"	transcript_name "AGER-202"	transcript_source "ensembl"	transcript_biotype "protein_coding"
23	ensembl	exon	27011657	27011903		.	+	.	gene_id "ENSBTAG00000014420"	gene_version "3"	transcript_id "ENSBTAT00000066156"	transcript_version "1"	exon_number "9"	gene_name "AGER"	gene_source "ensembl"	gene_biotype "protein_coding"	transcript_name "AGER-202"	transcript_source "ensembl"	transcript_biotype "protein_coding"	exon_id "ENSBTAE00000480139"	exon_version "1"
23	ensembl	three_prime_utr	27011657	27011903		.	+	.	gene_id "ENSBTAG00000014420"	gene_version "3"	transcript_id "ENSBTAT00000066156"	transcript_version "1"	gene_name "AGER"	gene_source "ensembl"	gene_biotype "protein_coding"	transcript_name "AGER-202"	transcript_source "ensembl"	transcript_biotype "protein_coding"
23	ensembl	exon	27011682	27011903		.	+	.	gene_id "ENSBTAG00000014420"	gene_version "3"	transcript_id "ENSBTAT00000065259"	transcript_version "1"	exon_number "10"	gene_name "AGER"	gene_source "ensembl"	gene_biotype "protein_coding"	transcript_name "AGER-201"	transcript_source "ensembl"	transcript_biotype "protein_coding"	exon_id "ENSBTAE00000450935"	exon_version "1"
23	ensembl	CDS	27011682	27011778		.	+	1	gene_id "ENSBTAG00000014420"	gene_version "3"	transcript_id "ENSBTAT00000065259"	transcript_version "1"	exon_number "10"	gene_name "AGER"	gene_source "ensembl"	gene_biotype "protein_coding"	transcript_name "AGER-201"	transcript_source "ensembl"	transcript_biotype "protein_coding"	protein_id "ENSBTAP00000056272"	protein_version "1"
23	ensembl	exon	27011682	27011903		.	+	.	gene_id "ENSBTAG00000014420"	gene_version "3"	transcript_id "ENSBTAT00000063820"	transcript_version "1"	exon_number "12"	gene_name "AGER"	gene_source "ensembl"	gene_biotype "protein_coding"	transcript_name "AGER-203"	transcript_source "ensembl"	transcript_biotype "protein_coding"	exon_id "ENSBTAE00000475382"	exon_version "1"
23	ensembl	three_prime_utr	27011682	27011903		.	+	.	gene_id "ENSBTAG00000014420"	gene_version "3"	transcript_id "ENSBTAT00000063820"	transcript_version "1"	gene_name "AGER"	gene_source "ensembl"	gene_biotype "protein_coding"	transcript_name "AGER-203"	transcript_source "ensembl"	transcript_biotype "protein_coding"
23	ensembl	exon	27011682	27011946		.	+	.	gene_id "ENSBTAG00000014420"	gene_version "3"	transcript_id "ENSBTAT00000019179"	transcript_version "2"	exon_number "11"	gene_name "AGER"	gene_source "ensembl"	gene_biotype "protein_coding"	transcript_name "AGER-204"	transcript_source "ensembl"	transcript_biotype "protein_coding"	exon_id "ENSBTAE00000155996"	exon_version "1"
23	ensembl	CDS	27011682	27011778		.	+	1	gene_id "ENSBTAG00000014420"	gene_version "3"	transcript_id "ENSBTAT00000019179"	transcript_version "2"	exon_number "11"	gene_name "AGER"	gene_source "ensembl"	gene_biotype "protein_coding"	transcript_name "AGER-204"	transcript_source "ensembl"	transcript_biotype "protein_coding"	protein_id "ENSBTAP00000019179"	protein_version "2"
23	ensembl	stop_codon	27011779	27011781		.	+	0	gene_id "ENSBTAG00000014420"	gene_version "3"	transcript_id "ENSBTAT00000065259"	transcript_version "1"	exon_number "10"	gene_name "AGER"	gene_source "ensembl"	gene_biotype "protein_coding"	transcript_name "AGER-201"	transcript_source "ensembl"	transcript_biotype "protein_coding"
23	ensembl	stop_codon	27011779	27011781		.	+	0	gene_id "ENSBTAG00000014420"	gene_version "3"	transcript_id "ENSBTAT00000019179"	transcript_version "2"	exon_number "11"	gene_name "AGER"	gene_source "ensembl"	gene_biotype "protein_coding"	transcript_name "AGER-204"	transcript_source "ensembl"	transcript_biotype "protein_coding"
23	ensembl	three_prime_utr	27011782	27011903		.	+	.	gene_id "ENSBTAG00000014420"	gene_version "3"	transcript_id "ENSBTAT00000065259"	transcript_version "1"	gene_name "AGER"	gene_source "ensembl"	gene_biotype "protein_coding"	transcript_name "AGER-201"	transcript_source "ensembl"	transcript_biotype "protein_coding"
23	ensembl	three_prime_utr	27011782	27011946		.	+	.	gene_id "ENSBTAG00000014420"	gene_version "3"	transcript_id "ENSBTAT00000019179"	transcript_version "2"	gene_name "AGER"	gene_source "ensembl"	gene_biotype "protein_coding"	transcript_name "AGER-204"	transcript_source "ensembl"	transcript_biotype "protein_coding"
23	ensembl	gene	27012067	27014380		.	-	.	gene_id "ENSBTAG00000025413"	gene_version "3"	gene_name "RNF5"	gene_source "ensembl"	gene_biotype "protein_coding"
23	ensembl	transcript	27012067	27014380		.	-	.	gene_id "ENSBTAG00000025413"	gene_version "3"	transcript_id "ENSBTAT00000035701"	transcript_version "3"	gene_name "RNF5"	gene_source "ensembl"	gene_biotype "protein_coding"	transcript_name "RNF5-201"	transcript_source "ensembl"	transcript_biotype "protein_coding"
23	ensembl	exon	27012067	27012643		.	-	.	gene_id "ENSBTAG00000025413"	gene_version "3"	transcript_id "ENSBTAT00000035701"	transcript_version "3"	exon_number "6"	gene_name "RNF5"	gene_source "ensembl"	gene_biotype "protein_coding"	transcript_name "RNF5-201"	transcript_source "ensembl"	transcript_biotype "protein_coding"	exon_id "ENSBTAE00000280418"	exon_version "4"
23	ensembl	three_prime_utr	27012067	27012545		.	-	.	gene_id "ENSBTAG00000025413"	gene_version "3"	transcript_id "ENSBTAT00000035701"	transcript_version "3"	gene_name "RNF5"	gene_source "ensembl"	gene_biotype "protein_coding"	transcript_name "RNF5-201"	transcript_source "ensembl"	transcript_biotype "protein_coding"
23	ensembl	stop_codon	27012546	27012548		.	-	0	gene_id "ENSBTAG00000025413"	gene_version "3"	transcript_id "ENSBTAT00000035701"	transcript_version "3"	exon_number "6"	gene_name "RNF5"	gene_source "ensembl"	gene_biotype "protein_coding"	transcript_name "RNF5-201"	transcript_source "ensembl"	transcript_biotype "protein_coding"
23	ensembl	CDS	27012549	27012643		.	-	2	gene_id "ENSBTAG00000025413"	gene_version "3"	transcript_id "ENSBTAT00000035701"	transcript_version "3"	exon_number "6"	gene_name "RNF5"	gene_source "ensembl"	gene_biotype "protein_coding"	transcript_name "RNF5-201"	transcript_source "ensembl"	transcript_biotype "protein_coding"	protein_id "ENSBTAP00000035571"	protein_version "3"
23	ensembl	exon	27012737	27012854		.	-	.	gene_id "ENSBTAG00000025413"	gene_version "3"	transcript_id "ENSBTAT00000035701"	transcript_version "3"	exon_number "5"	gene_name "RNF5"	gene_source "ensembl"	gene_biotype "protein_coding"	transcript_name "RNF5-201"	transcript_source "ensembl"	transcript_biotype "protein_coding"	exon_id "ENSBTAE00000280420"	exon_version "1"
23	ensembl	CDS	27012737	27012854		.	-	0	gene_id "ENSBTAG00000025413"	gene_version "3"	transcript_id "ENSBTAT00000035701"	transcript_version "3"	exon_number "5"	gene_name "RNF5"	gene_source "ensembl"	gene_biotype "protein_coding"	transcript_name "RNF5-201"	transcript_source "ensembl"	transcript_biotype "protein_coding"	protein_id "ENSBTAP00000035571"	protein_version "3"
23	ensembl	exon	27012932	27012986		.	-	.	gene_id "ENSBTAG00000025413"	gene_version "3"	transcript_id "ENSBTAT00000035701"	transcript_version "3"	exon_number "4"	gene_name "RNF5"	gene_source "ensembl"	gene_biotype "protein_coding"	transcript_name "RNF5-201"	transcript_source "ensembl"	transcript_biotype "protein_coding"	exon_id "ENSBTAE00000280423"	exon_version "1"
23	ensembl	CDS	27012932	27012986		.	-	1	gene_id "ENSBTAG00000025413"	gene_version "3"	transcript_id "ENSBTAT00000035701"	transcript_version "3"	exon_number "4"	gene_name "RNF5"	gene_source "ensembl"	gene_biotype "protein_coding"	transcript_name "RNF5-201"	transcript_source "ensembl"	transcript_biotype "protein_coding"	protein_id "ENSBTAP00000035571"	protein_version "3"
23	ensembl	exon	27013089	27013201		.	-	.	gene_id "ENSBTAG00000025413"	gene_version "3"	transcript_id "ENSBTAT00000035701"	transcript_version "3"	exon_number "3"	gene_name "RNF5"	gene_source "ensembl"	gene_biotype "protein_coding"	transcript_name "RNF5-201"	transcript_source "ensembl"	transcript_biotype "protein_coding"	exon_id "ENSBTAE00000280424"	exon_version "1"
23	ensembl	CDS	27013089	27013201		.	-	0	gene_id "ENSBTAG00000025413"	gene_version "3"	transcript_id "ENSBTAT00000035701"	transcript_version "3"	exon_number "3"	gene_name "RNF5"	gene_source "ensembl"	gene_biotype "protein_coding"	transcript_name "RNF5-201"	transcript_source "ensembl"	transcript_biotype "protein_coding"	protein_id "ENSBTAP00000035571"	protein_version "3"
23	ensembl	exon	27013296	27013314		.	-	.	gene_id "ENSBTAG00000025413"	gene_version "3"	transcript_id "ENSBTAT00000035701"	transcript_version "3"	exon_number "2"	gene_name "RNF5"	gene_source "ensembl"	gene_biotype "protein_coding"	transcript_name "RNF5-201"	transcript_source "ensembl"	transcript_biotype "protein_coding"	exon_id "ENSBTAE00000472495"	exon_version "1"
23	ensembl	CDS	27013296	27013314		.	-	1	gene_id "ENSBTAG00000025413"	gene_version "3"	transcript_id "ENSBTAT00000035701"	transcript_version "3"	exon_number "2"	gene_name "RNF5"	gene_source "ensembl"	gene_biotype "protein_coding"	transcript_name "RNF5-201"	transcript_source "ensembl"	transcript_biotype "protein_coding"	protein_id "ENSBTAP00000035571"	protein_version "3"
23	ensembl	exon	27014218	27014380		.	-	.	gene_id "ENSBTAG00000025413"	gene_version "3"	transcript_id "ENSBTAT00000035701"	transcript_version "3"	exon_number "1"	gene_name "RNF5"	gene_source "ensembl"	gene_biotype "protein_coding"	transcript_name "RNF5-201"	transcript_source "ensembl"	transcript_biotype "protein_coding"	exon_id "ENSBTAE00000280428"	exon_version "2"
23	ensembl	CDS	27014218	27014357		.	-	0	gene_id "ENSBTAG00000025413"	gene_version "3"	transcript_id "ENSBTAT00000035701"	transcript_version "3"	exon_number "1"	gene_name "RNF5"	gene_source "ensembl"	gene_biotype "protein_coding"	transcript_name "RNF5-201"	transcript_source "ensembl"	transcript_biotype "protein_coding"	protein_id "ENSBTAP00000035571"	protein_version "3"
23	ensembl	start_codon	27014355	27014357		.	-	0	gene_id "ENSBTAG00000025413"	gene_version "3"	transcript_id "ENSBTAT00000035701"	transcript_version "3"	exon_number "1"	gene_name "RNF5"	gene_source "ensembl"	gene_biotype "protein_coding"	transcript_name "RNF5-201"	transcript_source "ensembl"	transcript_biotype "protein_coding"
23	ensembl	five_prime_utr	27014358	27014380		.	-	.	gene_id "ENSBTAG00000025413"	gene_version "3"	transcript_id "ENSBTAT00000035701"	transcript_version "3"	gene_name "RNF5"	gene_source "ensembl"	gene_biotype "protein_coding"	transcript_name "RNF5-201"	transcript_source "ensembl"	transcript_biotype "protein_coding"
23	ensembl	gene	27017065	27024545		.	+	.	gene_id "ENSBTAG00000004442"	gene_version "2"	gene_name "AGPAT1"	gene_source "ensembl"	gene_biotype "protein_coding"
23	ensembl	transcript	27017065	27024545		.	+	.	gene_id "ENSBTAG00000004442"	gene_version "2"	transcript_id "ENSBTAT00000005821"	transcript_version "2"	gene_name "AGPAT1"	gene_source "ensembl"	gene_biotype "protein_coding"	transcript_name "AGPAT1-201"	transcript_source "ensembl"	transcript_biotype "protein_coding"
23	ensembl	exon	27017065	27017362		.	+	.	gene_id "ENSBTAG00000004442"	gene_version "2"	transcript_id "ENSBTAT00000005821"	transcript_version "2"	exon_number "1"	gene_name "AGPAT1"	gene_source "ensembl"	gene_biotype "protein_coding"	transcript_name "AGPAT1-201"	transcript_source "ensembl"	transcript_biotype "protein_coding"	exon_id "ENSBTAE00000280417"	exon_version "1"
23	ensembl	five_prime_utr	27017065	27017362		.	+	.	gene_id "ENSBTAG00000004442"	gene_version "2"	transcript_id "ENSBTAT00000005821"	transcript_version "2"	gene_name "AGPAT1"	gene_source "ensembl"	gene_biotype "protein_coding"	transcript_name "AGPAT1-201"	transcript_source "ensembl"	transcript_biotype "protein_coding"
23	ensembl	exon	27021354	27021562		.	+	.	gene_id "ENSBTAG00000004442"	gene_version "2"	transcript_id "ENSBTAT00000005821"	transcript_version "2"	exon_number "2"	gene_name "AGPAT1"	gene_source "ensembl"	gene_biotype "protein_coding"	transcript_name "AGPAT1-201"	transcript_source "ensembl"	transcript_biotype "protein_coding"	exon_id "ENSBTAE00000280415"	exon_version "1"
23	ensembl	five_prime_utr	27021354	27021362		.	+	.	gene_id "ENSBTAG00000004442"	gene_version "2"	transcript_id "ENSBTAT00000005821"	transcript_version "2"	gene_name "AGPAT1"	gene_source "ensembl"	gene_biotype "protein_coding"	transcript_name "AGPAT1-201"	transcript_source "ensembl"	transcript_biotype "protein_coding"
23	ensembl	CDS	27021363	27021562		.	+	0	gene_id "ENSBTAG00000004442"	gene_version "2"	transcript_id "ENSBTAT00000005821"	transcript_version "2"	exon_number "2"	gene_name "AGPAT1"	gene_source "ensembl"	gene_biotype "protein_coding"	transcript_name "AGPAT1-201"	transcript_source "ensembl"	transcript_biotype "protein_coding"	protein_id "ENSBTAP00000005821"	protein_version "2"
23	ensembl	start_codon	27021363	27021365		.	+	0	gene_id "ENSBTAG00000004442"	gene_version "2"	transcript_id "ENSBTAT00000005821"	transcript_version "2"	exon_number "2"	gene_name "AGPAT1"	gene_source "ensembl"	gene_biotype "protein_coding"	transcript_name "AGPAT1-201"	transcript_source "ensembl"	transcript_biotype "protein_coding"
23	ensembl	exon	27021799	27021932		.	+	.	gene_id "ENSBTAG00000004442"	gene_version "2"	transcript_id "ENSBTAT00000005821"	transcript_version "2"	exon_number "3"	gene_name "AGPAT1"	gene_source "ensembl"	gene_biotype "protein_coding"	transcript_name "AGPAT1-201"	transcript_source "ensembl"	transcript_biotype "protein_coding"	exon_id "ENSBTAE00000046490"	exon_version "2"
23	ensembl	CDS	27021799	27021932		.	+	1	gene_id "ENSBTAG00000004442"	gene_version "2"	transcript_id "ENSBTAT00000005821"	transcript_version "2"	exon_number "3"	gene_name "AGPAT1"	gene_source "ensembl"	gene_biotype "protein_coding"	transcript_name "AGPAT1-201"	transcript_source "ensembl"	transcript_biotype "protein_coding"	protein_id "ENSBTAP00000005821"	protein_version "2"
23	ensembl	exon	27022202	27022377		.	+	.	gene_id "ENSBTAG00000004442"	gene_version "2"	transcript_id "ENSBTAT00000005821"	transcript_version "2"	exon_number "4"	gene_name "AGPAT1"	gene_source "ensembl"	gene_biotype "protein_coding"	transcript_name "AGPAT1-201"	transcript_source "ensembl"	transcript_biotype "protein_coding"	exon_id "ENSBTAE00000046495"	exon_version "1"
23	ensembl	CDS	27022202	27022377		.	+	2	gene_id "ENSBTAG00000004442"	gene_version "2"	transcript_id "ENSBTAT00000005821"	transcript_version "2"	exon_number "4"	gene_name "AGPAT1"	gene_source "ensembl"	gene_biotype "protein_coding"	transcript_name "AGPAT1-201"	transcript_source "ensembl"	transcript_biotype "protein_coding"	protein_id "ENSBTAP00000005821"	protein_version "2"
23	ensembl	exon	27022527	27022622		.	+	.	gene_id "ENSBTAG00000004442"	gene_version "2"	transcript_id "ENSBTAT00000005821"	transcript_version "2"	exon_number "5"	gene_name "AGPAT1"	gene_source "ensembl"	gene_biotype "protein_coding"	transcript_name "AGPAT1-201"	transcript_source "ensembl"	transcript_biotype "protein_coding"	exon_id "ENSBTAE00000046497"	exon_version "1"
23	ensembl	CDS	27022527	27022622		.	+	0	gene_id "ENSBTAG00000004442"	gene_version "2"	transcript_id "ENSBTAT00000005821"	transcript_version "2"	exon_number "5"	gene_name "AGPAT1"	gene_source "ensembl"	gene_biotype "protein_coding"	transcript_name "AGPAT1-201"	transcript_source "ensembl"	transcript_biotype "protein_coding"	protein_id "ENSBTAP00000005821"	protein_version "2"
23	ensembl	exon	27022752	27022824		.	+	.	gene_id "ENSBTAG00000004442"	gene_version "2"	transcript_id "ENSBTAT00000005821"	transcript_version "2"	exon_number "6"	gene_name "AGPAT1"	gene_source "ensembl"	gene_biotype "protein_coding"	transcript_name "AGPAT1-201"	transcript_source "ensembl"	transcript_biotype "protein_coding"	exon_id "ENSBTAE00000046499"	exon_version "1"
23	ensembl	CDS	27022752	27022824		.	+	0	gene_id "ENSBTAG00000004442"	gene_version "2"	transcript_id "ENSBTAT00000005821"	transcript_version "2"	exon_number "6"	gene_name "AGPAT1"	gene_source "ensembl"	gene_biotype "protein_coding"	transcript_name "AGPAT1-201"	transcript_source "ensembl"	transcript_biotype "protein_coding"	protein_id "ENSBTAP00000005821"	protein_version "2"
23	ensembl	exon	27023299	27024545		.	+	.	gene_id "ENSBTAG00000004442"	gene_version "2"	transcript_id "ENSBTAT00000005821"	transcript_version "2"	exon_number "7"	gene_name "AGPAT1"	gene_source "ensembl"	gene_biotype "protein_coding"	transcript_name "AGPAT1-201"	transcript_source "ensembl"	transcript_biotype "protein_coding"	exon_id "ENSBTAE00000046501"	exon_version "2"
23	ensembl	CDS	27023299	27023480		.	+	2	gene_id "ENSBTAG00000004442"	gene_version "2"	transcript_id "ENSBTAT00000005821"	transcript_version "2"	exon_number "7"	gene_name "AGPAT1"	gene_source "ensembl"	gene_biotype "protein_coding"	transcript_name "AGPAT1-201"	transcript_source "ensembl"	transcript_biotype "protein_coding"	protein_id "ENSBTAP00000005821"	protein_version "2"
23	ensembl	stop_codon	27023481	27023483		.	+	0	gene_id "ENSBTAG00000004442"	gene_version "2"	transcript_id "ENSBTAT00000005821"	transcript_version "2"	exon_number "7"	gene_name "AGPAT1"	gene_source "ensembl"	gene_biotype "protein_coding"	transcript_name "AGPAT1-201"	transcript_source "ensembl"	transcript_biotype "protein_coding"
23	ensembl	three_prime_utr	27023484	27024545		.	+	.	gene_id "ENSBTAG00000004442"	gene_version "2"	transcript_id "ENSBTAT00000005821"	transcript_version "2"	gene_name "AGPAT1"	gene_source "ensembl"	gene_biotype "protein_coding"	transcript_name "AGPAT1-201"	transcript_source "ensembl"	transcript_biotype "protein_coding"
23	ensembl	gene	27024477	27027205		.	-	.	gene_id "ENSBTAG00000025410"	gene_version "3"	gene_name "EGFL8"	gene_source "ensembl"	gene_biotype "protein_coding"
23	ensembl	transcript	27024477	27027205		.	-	.	gene_id "ENSBTAG00000025410"	gene_version "3"	transcript_id "ENSBTAT00000005817"	transcript_version "4"	gene_name "EGFL8"	gene_source "ensembl"	gene_biotype "protein_coding"	transcript_name "EGFL8-201"	transcript_source "ensembl"	transcript_biotype "protein_coding"
23	ensembl	exon	27024477	27024839		.	-	.	gene_id "ENSBTAG00000025410"	gene_version "3"	transcript_id "ENSBTAT00000005817"	transcript_version "4"	exon_number "9"	gene_name "EGFL8"	gene_source "ensembl"	gene_biotype "protein_coding"	transcript_name "EGFL8-201"	transcript_source "ensembl"	transcript_biotype "protein_coding"	exon_id "ENSBTAE00000046452"	exon_version "4"
23	ensembl	three_prime_utr	27024477	27024789		.	-	.	gene_id "ENSBTAG00000025410"	gene_version "3"	transcript_id "ENSBTAT00000005817"	transcript_version "4"	gene_name "EGFL8"	gene_source "ensembl"	gene_biotype "protein_coding"	transcript_name "EGFL8-201"	transcript_source "ensembl"	transcript_biotype "protein_coding"
23	ensembl	stop_codon	27024790	27024792		.	-	0	gene_id "ENSBTAG00000025410"	gene_version "3"	transcript_id "ENSBTAT00000005817"	transcript_version "4"	exon_number "9"	gene_name "EGFL8"	gene_source "ensembl"	gene_biotype "protein_coding"	transcript_name "EGFL8-201"	transcript_source "ensembl"	transcript_biotype "protein_coding"
23	ensembl	CDS	27024793	27024839		.	-	2	gene_id "ENSBTAG00000025410"	gene_version "3"	transcript_id "ENSBTAT00000005817"	transcript_version "4"	exon_number "9"	gene_name "EGFL8"	gene_source "ensembl"	gene_biotype "protein_coding"	transcript_name "EGFL8-201"	transcript_source "ensembl"	transcript_biotype "protein_coding"	protein_id "ENSBTAP00000005817"	protein_version "4"
23	ensembl	exon	27025149	27025302		.	-	.	gene_id "ENSBTAG00000025410"	gene_version "3"	transcript_id "ENSBTAT00000005817"	transcript_version "4"	exon_number "8"	gene_name "EGFL8"	gene_source "ensembl"	gene_biotype "protein_coding"	transcript_name "EGFL8-201"	transcript_source "ensembl"	transcript_biotype "protein_coding"	exon_id "ENSBTAE00000046451"	exon_version "1"
23	ensembl	CDS	27025149	27025302		.	-	0	gene_id "ENSBTAG00000025410"	gene_version "3"	transcript_id "ENSBTAT00000005817"	transcript_version "4"	exon_number "8"	gene_name "EGFL8"	gene_source "ensembl"	gene_biotype "protein_coding"	transcript_name "EGFL8-201"	transcript_source "ensembl"	transcript_biotype "protein_coding"	protein_id "ENSBTAP00000005817"	protein_version "4"
23	ensembl	exon	27025385	27025464		.	-	.	gene_id "ENSBTAG00000025410"	gene_version "3"	transcript_id "ENSBTAT00000005817"	transcript_version "4"	exon_number "7"	gene_name "EGFL8"	gene_source "ensembl"	gene_biotype "protein_coding"	transcript_name "EGFL8-201"	transcript_source "ensembl"	transcript_biotype "protein_coding"	exon_id "ENSBTAE00000046449"	exon_version "1"
23	ensembl	CDS	27025385	27025464		.	-	2	gene_id "ENSBTAG00000025410"	gene_version "3"	transcript_id "ENSBTAT00000005817"	transcript_version "4"	exon_number "7"	gene_name "EGFL8"	gene_source "ensembl"	gene_biotype "protein_coding"	transcript_name "EGFL8-201"	transcript_source "ensembl"	transcript_biotype "protein_coding"	protein_id "ENSBTAP00000005817"	protein_version "4"
23	ensembl	exon	27025540	27025710		.	-	.	gene_id "ENSBTAG00000025410"	gene_version "3"	transcript_id "ENSBTAT00000005817"	transcript_version "4"	exon_number "6"	gene_name "EGFL8"	gene_source "ensembl"	gene_biotype "protein_coding"	transcript_name "EGFL8-201"	transcript_source "ensembl"	transcript_biotype "protein_coding"	exon_id "ENSBTAE00000046447"	exon_version "3"
23	ensembl	CDS	27025540	27025710		.	-	2	gene_id "ENSBTAG00000025410"	gene_version "3"	transcript_id "ENSBTAT00000005817"	transcript_version "4"	exon_number "6"	gene_name "EGFL8"	gene_source "ensembl"	gene_biotype "protein_coding"	transcript_name "EGFL8-201"	transcript_source "ensembl"	transcript_biotype "protein_coding"	protein_id "ENSBTAP00000005817"	protein_version "4"
23	ensembl	exon	27025819	27025914		.	-	.	gene_id "ENSBTAG00000025410"	gene_version "3"	transcript_id "ENSBTAT00000005817"	transcript_version "4"	exon_number "5"	gene_name "EGFL8"	gene_source "ensembl"	gene_biotype "protein_coding"	transcript_name "EGFL8-201"	transcript_source "ensembl"	transcript_biotype "protein_coding"	exon_id "ENSBTAE00000046446"	exon_version "3"
23	ensembl	CDS	27025819	27025914		.	-	2	gene_id "ENSBTAG00000025410"	gene_version "3"	transcript_id "ENSBTAT00000005817"	transcript_version "4"	exon_number "5"	gene_name "EGFL8"	gene_source "ensembl"	gene_biotype "protein_coding"	transcript_name "EGFL8-201"	transcript_source "ensembl"	transcript_biotype "protein_coding"	protein_id "ENSBTAP00000005817"	protein_version "4"
23	ensembl	exon	27026015	27026127		.	-	.	gene_id "ENSBTAG00000025410"	gene_version "3"	transcript_id "ENSBTAT00000005817"	transcript_version "4"	exon_number "4"	gene_name "EGFL8"	gene_source "ensembl"	gene_biotype "protein_coding"	transcript_name "EGFL8-201"	transcript_source "ensembl"	transcript_biotype "protein_coding"	exon_id "ENSBTAE00000046444"	exon_version "1"
23	ensembl	CDS	27026015	27026127		.	-	1	gene_id "ENSBTAG00000025410"	gene_version "3"	transcript_id "ENSBTAT00000005817"	transcript_version "4"	exon_number "4"	gene_name "EGFL8"	gene_source "ensembl"	gene_biotype "protein_coding"	transcript_name "EGFL8-201"	transcript_source "ensembl"	transcript_biotype "protein_coding"	protein_id "ENSBTAP00000005817"	protein_version "4"
23	ensembl	exon	27026235	27026357		.	-	.	gene_id "ENSBTAG00000025410"	gene_version "3"	transcript_id "ENSBTAT00000005817"	transcript_version "4"	exon_number "3"	gene_name "EGFL8"	gene_source "ensembl"	gene_biotype "protein_coding"	transcript_name "EGFL8-201"	transcript_source "ensembl"	transcript_biotype "protein_coding"	exon_id "ENSBTAE00000046442"	exon_version "1"
23	ensembl	CDS	27026235	27026357		.	-	1	gene_id "ENSBTAG00000025410"	gene_version "3"	transcript_id "ENSBTAT00000005817"	transcript_version "4"	exon_number "3"	gene_name "EGFL8"	gene_source "ensembl"	gene_biotype "protein_coding"	transcript_name "EGFL8-201"	transcript_source "ensembl"	transcript_biotype "protein_coding"	protein_id "ENSBTAP00000005817"	protein_version "4"
23	ensembl	exon	27026521	27026647		.	-	.	gene_id "ENSBTAG00000025410"	gene_version "3"	transcript_id "ENSBTAT00000005817"	transcript_version "4"	exon_number "2"	gene_name "EGFL8"	gene_source "ensembl"	gene_biotype "protein_coding"	transcript_name "EGFL8-201"	transcript_source "ensembl"	transcript_biotype "protein_coding"	exon_id "ENSBTAE00000046440"	exon_version "2"
23	ensembl	CDS	27026521	27026621		.	-	0	gene_id "ENSBTAG00000025410"	gene_version "3"	transcript_id "ENSBTAT00000005817"	transcript_version "4"	exon_number "2"	gene_name "EGFL8"	gene_source "ensembl"	gene_biotype "protein_coding"	transcript_name "EGFL8-201"	transcript_source "ensembl"	transcript_biotype "protein_coding"	protein_id "ENSBTAP00000005817"	protein_version "4"
23	ensembl	start_codon	27026619	27026621		.	-	0	gene_id "ENSBTAG00000025410"	gene_version "3"	transcript_id "ENSBTAT00000005817"	transcript_version "4"	exon_number "2"	gene_name "EGFL8"	gene_source "ensembl"	gene_biotype "protein_coding"	transcript_name "EGFL8-201"	transcript_source "ensembl"	transcript_biotype "protein_coding"
23	ensembl	five_prime_utr	27026622	27026647		.	-	.	gene_id "ENSBTAG00000025410"	gene_version "3"	transcript_id "ENSBTAT00000005817"	transcript_version "4"	gene_name "EGFL8"	gene_source "ensembl"	gene_biotype "protein_coding"	transcript_name "EGFL8-201"	transcript_source "ensembl"	transcript_biotype "protein_coding"
23	ensembl	exon	27027153	27027205		.	-	.	gene_id "ENSBTAG00000025410"	gene_version "3"	transcript_id "ENSBTAT00000005817"	transcript_version "4"	exon_number "1"	gene_name "EGFL8"	gene_source "ensembl"	gene_biotype "protein_coding"	transcript_name "EGFL8-201"	transcript_source "ensembl"	transcript_biotype "protein_coding"	exon_id "ENSBTAE00000336071"	exon_version "1"
23	ensembl	five_prime_utr	27027153	27027205		.	-	.	gene_id "ENSBTAG00000025410"	gene_version "3"	transcript_id "ENSBTAT00000005817"	transcript_version "4"	gene_name "EGFL8"	gene_source "ensembl"	gene_biotype "protein_coding"	transcript_name "EGFL8-201"	transcript_source "ensembl"	transcript_biotype "protein_coding"
23	ensembl	gene	27028167	27035589		.	-	.	gene_id "ENSBTAG00000004436"	gene_version "5"	gene_name "PPT2"	gene_source "ensembl"	gene_biotype "protein_coding"
23	ensembl	transcript	27028167	27035589		.	-	.	gene_id "ENSBTAG00000004436"	gene_version "5"	transcript_id "ENSBTAT00000005815"	transcript_version "5"	gene_name "PPT2"	gene_source "ensembl"	gene_biotype "protein_coding"	transcript_name "PPT2-201"	transcript_source "ensembl"	transcript_biotype "protein_coding"
23	ensembl	exon	27028167	27028972		.	-	.	gene_id "ENSBTAG00000004436"	gene_version "5"	transcript_id "ENSBTAT00000005815"	transcript_version "5"	exon_number "9"	gene_name "PPT2"	gene_source "ensembl"	gene_biotype "protein_coding"	transcript_name "PPT2-201"	transcript_source "ensembl"	transcript_biotype "protein_coding"	exon_id "ENSBTAE00000424884"	exon_version "1"
23	ensembl	three_prime_utr	27028167	27028828		.	-	.	gene_id "ENSBTAG00000004436"	gene_version "5"	transcript_id "ENSBTAT00000005815"	transcript_version "5"	gene_name "PPT2"	gene_source "ensembl"	gene_biotype "protein_coding"	transcript_name "PPT2-201"	transcript_source "ensembl"	transcript_biotype "protein_coding"
23	ensembl	stop_codon	27028829	27028831		.	-	0	gene_id "ENSBTAG00000004436"	gene_version "5"	transcript_id "ENSBTAT00000005815"	transcript_version "5"	exon_number "9"	gene_name "PPT2"	gene_source "ensembl"	gene_biotype "protein_coding"	transcript_name "PPT2-201"	transcript_source "ensembl"	transcript_biotype "protein_coding"
23	ensembl	CDS	27028832	27028972		.	-	0	gene_id "ENSBTAG00000004436"	gene_version "5"	transcript_id "ENSBTAT00000005815"	transcript_version "5"	exon_number "9"	gene_name "PPT2"	gene_source "ensembl"	gene_biotype "protein_coding"	transcript_name "PPT2-201"	transcript_source "ensembl"	transcript_biotype "protein_coding"	protein_id "ENSBTAP00000005815"	protein_version "5"
23	ensembl	exon	27029141	27029195		.	-	.	gene_id "ENSBTAG00000004436"	gene_version "5"	transcript_id "ENSBTAT00000005815"	transcript_version "5"	exon_number "8"	gene_name "PPT2"	gene_source "ensembl"	gene_biotype "protein_coding"	transcript_name "PPT2-201"	transcript_source "ensembl"	transcript_biotype "protein_coding"	exon_id "ENSBTAE00000417944"	exon_version "1"
23	ensembl	CDS	27029141	27029195		.	-	1	gene_id "ENSBTAG00000004436"	gene_version "5"	transcript_id "ENSBTAT00000005815"	transcript_version "5"	exon_number "8"	gene_name "PPT2"	gene_source "ensembl"	gene_biotype "protein_coding"	transcript_name "PPT2-201"	transcript_source "ensembl"	transcript_biotype "protein_coding"	protein_id "ENSBTAP00000005815"	protein_version "5"
23	ensembl	exon	27033045	27033129		.	-	.	gene_id "ENSBTAG00000004436"	gene_version "5"	transcript_id "ENSBTAT00000005815"	transcript_version "5"	exon_number "7"	gene_name "PPT2"	gene_source "ensembl"	gene_biotype "protein_coding"	transcript_name "PPT2-201"	transcript_source "ensembl"	transcript_biotype "protein_coding"	exon_id "ENSBTAE00000376650"	exon_version "1"
23	ensembl	CDS	27033045	27033129		.	-	2	gene_id "ENSBTAG00000004436"	gene_version "5"	transcript_id "ENSBTAT00000005815"	transcript_version "5"	exon_number "7"	gene_name "PPT2"	gene_source "ensembl"	gene_biotype "protein_coding"	transcript_name "PPT2-201"	transcript_source "ensembl"	transcript_biotype "protein_coding"	protein_id "ENSBTAP00000005815"	protein_version "5"
23	ensembl	exon	27033250	27033333		.	-	.	gene_id "ENSBTAG00000004436"	gene_version "5"	transcript_id "ENSBTAT00000005815"	transcript_version "5"	exon_number "6"	gene_name "PPT2"	gene_source "ensembl"	gene_biotype "protein_coding"	transcript_name "PPT2-201"	transcript_source "ensembl"	transcript_biotype "protein_coding"	exon_id "ENSBTAE00000425859"	exon_version "1"
23	ensembl	CDS	27033250	27033333		.	-	2	gene_id "ENSBTAG00000004436"	gene_version "5"	transcript_id "ENSBTAT00000005815"	transcript_version "5"	exon_number "6"	gene_name "PPT2"	gene_source "ensembl"	gene_biotype "protein_coding"	transcript_name "PPT2-201"	transcript_source "ensembl"	transcript_biotype "protein_coding"	protein_id "ENSBTAP00000005815"	protein_version "5"
23	ensembl	exon	27034111	27034218		.	-	.	gene_id "ENSBTAG00000004436"	gene_version "5"	transcript_id "ENSBTAT00000005815"	transcript_version "5"	exon_number "5"	gene_name "PPT2"	gene_source "ensembl"	gene_biotype "protein_coding"	transcript_name "PPT2-201"	transcript_source "ensembl"	transcript_biotype "protein_coding"	exon_id "ENSBTAE00000046429"	exon_version "1"
23	ensembl	CDS	27034111	27034218		.	-	2	gene_id "ENSBTAG00000004436"	gene_version "5"	transcript_id "ENSBTAT00000005815"	transcript_version "5"	exon_number "5"	gene_name "PPT2"	gene_source "ensembl"	gene_biotype "protein_coding"	transcript_name "PPT2-201"	transcript_source "ensembl"	transcript_biotype "protein_coding"	protein_id "ENSBTAP00000005815"	protein_version "5"
23	ensembl	exon	27034308	27034403		.	-	.	gene_id "ENSBTAG00000004436"	gene_version "5"	transcript_id "ENSBTAT00000005815"	transcript_version "5"	exon_number "4"	gene_name "PPT2"	gene_source "ensembl"	gene_biotype "protein_coding"	transcript_name "PPT2-201"	transcript_source "ensembl"	transcript_biotype "protein_coding"	exon_id "ENSBTAE00000046428"	exon_version "1"
23	ensembl	CDS	27034308	27034403		.	-	2	gene_id "ENSBTAG00000004436"	gene_version "5"	transcript_id "ENSBTAT00000005815"	transcript_version "5"	exon_number "4"	gene_name "PPT2"	gene_source "ensembl"	gene_biotype "protein_coding"	transcript_name "PPT2-201"	transcript_source "ensembl"	transcript_biotype "protein_coding"	protein_id "ENSBTAP00000005815"	protein_version "5"
23	ensembl	exon	27034850	27035003		.	-	.	gene_id "ENSBTAG00000004436"	gene_version "5"	transcript_id "ENSBTAT00000005815"	transcript_version "5"	exon_number "3"	gene_name "PPT2"	gene_source "ensembl"	gene_biotype "protein_coding"	transcript_name "PPT2-201"	transcript_source "ensembl"	transcript_biotype "protein_coding"	exon_id "ENSBTAE00000046426"	exon_version "1"
23	ensembl	CDS	27034850	27035003		.	-	0	gene_id "ENSBTAG00000004436"	gene_version "5"	transcript_id "ENSBTAT00000005815"	transcript_version "5"	exon_number "3"	gene_name "PPT2"	gene_source "ensembl"	gene_biotype "protein_coding"	transcript_name "PPT2-201"	transcript_source "ensembl"	transcript_biotype "protein_coding"	protein_id "ENSBTAP00000005815"	protein_version "5"
23	ensembl	exon	27035253	27035452		.	-	.	gene_id "ENSBTAG00000004436"	gene_version "5"	transcript_id "ENSBTAT00000005815"	transcript_version "5"	exon_number "2"	gene_name "PPT2"	gene_source "ensembl"	gene_biotype "protein_coding"	transcript_name "PPT2-201"	transcript_source "ensembl"	transcript_biotype "protein_coding"	exon_id "ENSBTAE00000452227"	exon_version "1"
23	ensembl	CDS	27035253	27035444		.	-	0	gene_id "ENSBTAG00000004436"	gene_version "5"	transcript_id "ENSBTAT00000005815"	transcript_version "5"	exon_number "2"	gene_name "PPT2"	gene_source "ensembl"	gene_biotype "protein_coding"	transcript_name "PPT2-201"	transcript_source "ensembl"	transcript_biotype "protein_coding"	protein_id "ENSBTAP00000005815"	protein_version "5"
23	ensembl	start_codon	27035442	27035444		.	-	0	gene_id "ENSBTAG00000004436"	gene_version "5"	transcript_id "ENSBTAT00000005815"	transcript_version "5"	exon_number "2"	gene_name "PPT2"	gene_source "ensembl"	gene_biotype "protein_coding"	transcript_name "PPT2-201"	transcript_source "ensembl"	transcript_biotype "protein_coding"
23	ensembl	five_prime_utr	27035445	27035452		.	-	.	gene_id "ENSBTAG00000004436"	gene_version "5"	transcript_id "ENSBTAT00000005815"	transcript_version "5"	gene_name "PPT2"	gene_source "ensembl"	gene_biotype "protein_coding"	transcript_name "PPT2-201"	transcript_source "ensembl"	transcript_biotype "protein_coding"
23	ensembl	exon	27035575	27035589		.	-	.	gene_id "ENSBTAG00000004436"	gene_version "5"	transcript_id "ENSBTAT00000005815"	transcript_version "5"	exon_number "1"	gene_name "PPT2"	gene_source "ensembl"	gene_biotype "protein_coding"	transcript_name "PPT2-201"	transcript_source "ensembl"	transcript_biotype "protein_coding"	exon_id "ENSBTAE00000463357"	exon_version "1"
23	ensembl	five_prime_utr	27035575	27035589		.	-	.	gene_id "ENSBTAG00000004436"	gene_version "5"	transcript_id "ENSBTAT00000005815"	transcript_version "5"	gene_name "PPT2"	gene_source "ensembl"	gene_biotype "protein_coding"	transcript_name "PPT2-201"	transcript_source "ensembl"	transcript_biotype "protein_coding"
23	ensembl	gene	27038200	27041581		.	+	.	gene_id "ENSBTAG00000038904"	gene_version "2"	gene_name "PRRT1"	gene_source "ensembl"	gene_biotype "protein_coding"
23	ensembl	transcript	27038200	27041581		.	+	.	gene_id "ENSBTAG00000038904"	gene_version "2"	transcript_id "ENSBTAT00000010290"	transcript_version "5"	gene_name "PRRT1"	gene_source "ensembl"	gene_biotype "protein_coding"	transcript_name "PRRT1-201"	transcript_source "ensembl"	transcript_biotype "protein_coding"
23	ensembl	exon	27038200	27038316		.	+	.	gene_id "ENSBTAG00000038904"	gene_version "2"	transcript_id "ENSBTAT00000010290"	transcript_version "5"	exon_number "1"	gene_name "PRRT1"	gene_source "ensembl"	gene_biotype "protein_coding"	transcript_name "PRRT1-201"	transcript_source "ensembl"	transcript_biotype "protein_coding"	exon_id "ENSBTAE00000447043"	exon_version "1"
23	ensembl	five_prime_utr	27038200	27038297		.	+	.	gene_id "ENSBTAG00000038904"	gene_version "2"	transcript_id "ENSBTAT00000010290"	transcript_version "5"	gene_name "PRRT1"	gene_source "ensembl"	gene_biotype "protein_coding"	transcript_name "PRRT1-201"	transcript_source "ensembl"	transcript_biotype "protein_coding"
23	ensembl	CDS	27038298	27038316		.	+	0	gene_id "ENSBTAG00000038904"	gene_version "2"	transcript_id "ENSBTAT00000010290"	transcript_version "5"	exon_number "1"	gene_name "PRRT1"	gene_source "ensembl"	gene_biotype "protein_coding"	transcript_name "PRRT1-201"	transcript_source "ensembl"	transcript_biotype "protein_coding"	protein_id "ENSBTAP00000010290"	protein_version "5"
23	ensembl	start_codon	27038298	27038300		.	+	0	gene_id "ENSBTAG00000038904"	gene_version "2"	transcript_id "ENSBTAT00000010290"	transcript_version "5"	exon_number "1"	gene_name "PRRT1"	gene_source "ensembl"	gene_biotype "protein_coding"	transcript_name "PRRT1-201"	transcript_source "ensembl"	transcript_biotype "protein_coding"
23	ensembl	exon	27039225	27039760		.	+	.	gene_id "ENSBTAG00000038904"	gene_version "2"	transcript_id "ENSBTAT00000010290"	transcript_version "5"	exon_number "2"	gene_name "PRRT1"	gene_source "ensembl"	gene_biotype "protein_coding"	transcript_name "PRRT1-201"	transcript_source "ensembl"	transcript_biotype "protein_coding"	exon_id "ENSBTAE00000461662"	exon_version "1"
23	ensembl	CDS	27039225	27039760		.	+	2	gene_id "ENSBTAG00000038904"	gene_version "2"	transcript_id "ENSBTAT00000010290"	transcript_version "5"	exon_number "2"	gene_name "PRRT1"	gene_source "ensembl"	gene_biotype "protein_coding"	transcript_name "PRRT1-201"	transcript_source "ensembl"	transcript_biotype "protein_coding"	protein_id "ENSBTAP00000010290"	protein_version "5"
23	ensembl	exon	27040113	27040272		.	+	.	gene_id "ENSBTAG00000038904"	gene_version "2"	transcript_id "ENSBTAT00000010290"	transcript_version "5"	exon_number "3"	gene_name "PRRT1"	gene_source "ensembl"	gene_biotype "protein_coding"	transcript_name "PRRT1-201"	transcript_source "ensembl"	transcript_biotype "protein_coding"	exon_id "ENSBTAE00000451203"	exon_version "1"
23	ensembl	CDS	27040113	27040272		.	+	0	gene_id "ENSBTAG00000038904"	gene_version "2"	transcript_id "ENSBTAT00000010290"	transcript_version "5"	exon_number "3"	gene_name "PRRT1"	gene_source "ensembl"	gene_biotype "protein_coding"	transcript_name "PRRT1-201"	transcript_source "ensembl"	transcript_biotype "protein_coding"	protein_id "ENSBTAP00000010290"	protein_version "5"
23	ensembl	exon	27040377	27040392		.	+	.	gene_id "ENSBTAG00000038904"	gene_version "2"	transcript_id "ENSBTAT00000010290"	transcript_version "5"	exon_number "4"	gene_name "PRRT1"	gene_source "ensembl"	gene_biotype "protein_coding"	transcript_name "PRRT1-201"	transcript_source "ensembl"	transcript_biotype "protein_coding"	exon_id "ENSBTAE00000460611"	exon_version "1"
23	ensembl	CDS	27040377	27040392		.	+	2	gene_id "ENSBTAG00000038904"	gene_version "2"	transcript_id "ENSBTAT00000010290"	transcript_version "5"	exon_number "4"	gene_name "PRRT1"	gene_source "ensembl"	gene_biotype "protein_coding"	transcript_name "PRRT1-201"	transcript_source "ensembl"	transcript_biotype "protein_coding"	protein_id "ENSBTAP00000010290"	protein_version "5"
23	ensembl	exon	27040463	27041581		.	+	.	gene_id "ENSBTAG00000038904"	gene_version "2"	transcript_id "ENSBTAT00000010290"	transcript_version "5"	exon_number "5"	gene_name "PRRT1"	gene_source "ensembl"	gene_biotype "protein_coding"	transcript_name "PRRT1-201"	transcript_source "ensembl"	transcript_biotype "protein_coding"	exon_id "ENSBTAE00000249902"	exon_version "4"
23	ensembl	CDS	27040463	27040646		.	+	1	gene_id "ENSBTAG00000038904"	gene_version "2"	transcript_id "ENSBTAT00000010290"	transcript_version "5"	exon_number "5"	gene_name "PRRT1"	gene_source "ensembl"	gene_biotype "protein_coding"	transcript_name "PRRT1-201"	transcript_source "ensembl"	transcript_biotype "protein_coding"	protein_id "ENSBTAP00000010290"	protein_version "5"
23	ensembl	stop_codon	27040647	27040649		.	+	0	gene_id "ENSBTAG00000038904"	gene_version "2"	transcript_id "ENSBTAT00000010290"	transcript_version "5"	exon_number "5"	gene_name "PRRT1"	gene_source "ensembl"	gene_biotype "protein_coding"	transcript_name "PRRT1-201"	transcript_source "ensembl"	transcript_biotype "protein_coding"
23	ensembl	three_prime_utr	27040650	27041581		.	+	.	gene_id "ENSBTAG00000038904"	gene_version "2"	transcript_id "ENSBTAT00000010290"	transcript_version "5"	gene_name "PRRT1"	gene_source "ensembl"	gene_biotype "protein_coding"	transcript_name "PRRT1-201"	transcript_source "ensembl"	transcript_biotype "protein_coding"
23	ensembl	gene	27055778	27057357		.	+	.	gene_id "ENSBTAG00000037781"	gene_version "2"	gene_name "FKBPL"	gene_source "ensembl"	gene_biotype "protein_coding"
23	ensembl	transcript	27055778	27057357		.	+	.	gene_id "ENSBTAG00000037781"	gene_version "2"	transcript_id "ENSBTAT00000051941"	transcript_version "2"	gene_name "FKBPL"	gene_source "ensembl"	gene_biotype "protein_coding"	transcript_name "FKBPL-201"	transcript_source "ensembl"	transcript_biotype "protein_coding"
23	ensembl	exon	27055778	27055982		.	+	.	gene_id "ENSBTAG00000037781"	gene_version "2"	transcript_id "ENSBTAT00000051941"	transcript_version "2"	exon_number "1"	gene_name "FKBPL"	gene_source "ensembl"	gene_biotype "protein_coding"	transcript_name "FKBPL-201"	transcript_source "ensembl"	transcript_biotype "protein_coding"	exon_id "ENSBTAE00000429903"	exon_version "1"
23	ensembl	five_prime_utr	27055778	27055982		.	+	.	gene_id "ENSBTAG00000037781"	gene_version "2"	transcript_id "ENSBTAT00000051941"	transcript_version "2"	gene_name "FKBPL"	gene_source "ensembl"	gene_biotype "protein_coding"	transcript_name "FKBPL-201"	transcript_source "ensembl"	transcript_biotype "protein_coding"
23	ensembl	exon	27056225	27056661		.	+	.	gene_id "ENSBTAG00000037781"	gene_version "2"	transcript_id "ENSBTAT00000051941"	transcript_version "2"	exon_number "2"	gene_name "FKBPL"	gene_source "ensembl"	gene_biotype "protein_coding"	transcript_name "FKBPL-201"	transcript_source "ensembl"	transcript_biotype "protein_coding"	exon_id "ENSBTAE00000380486"	exon_version "1"
23	ensembl	five_prime_utr	27056225	27056298		.	+	.	gene_id "ENSBTAG00000037781"	gene_version "2"	transcript_id "ENSBTAT00000051941"	transcript_version "2"	gene_name "FKBPL"	gene_source "ensembl"	gene_biotype "protein_coding"	transcript_name "FKBPL-201"	transcript_source "ensembl"	transcript_biotype "protein_coding"
23	ensembl	CDS	27056299	27056661		.	+	0	gene_id "ENSBTAG00000037781"	gene_version "2"	transcript_id "ENSBTAT00000051941"	transcript_version "2"	exon_number "2"	gene_name "FKBPL"	gene_source "ensembl"	gene_biotype "protein_coding"	transcript_name "FKBPL-201"	transcript_source "ensembl"	transcript_biotype "protein_coding"	protein_id "ENSBTAP00000051135"	protein_version "2"
23	ensembl	start_codon	27056299	27056301		.	+	0	gene_id "ENSBTAG00000037781"	gene_version "2"	transcript_id "ENSBTAT00000051941"	transcript_version "2"	exon_number "2"	gene_name "FKBPL"	gene_source "ensembl"	gene_biotype "protein_coding"	transcript_name "FKBPL-201"	transcript_source "ensembl"	transcript_biotype "protein_coding"
23	ensembl	exon	27056869	27057255		.	+	.	gene_id "ENSBTAG00000037781"	gene_version "2"	transcript_id "ENSBTAT00000051941"	transcript_version "2"	exon_number "3"	gene_name "FKBPL"	gene_source "ensembl"	gene_biotype "protein_coding"	transcript_name "FKBPL-201"	transcript_source "ensembl"	transcript_biotype "protein_coding"	exon_id "ENSBTAE00000392836"	exon_version "1"
23	ensembl	CDS	27056869	27057255		.	+	0	gene_id "ENSBTAG00000037781"	gene_version "2"	transcript_id "ENSBTAT00000051941"	transcript_version "2"	exon_number "3"	gene_name "FKBPL"	gene_source "ensembl"	gene_biotype "protein_coding"	transcript_name "FKBPL-201"	transcript_source "ensembl"	transcript_biotype "protein_coding"	protein_id "ENSBTAP00000051135"	protein_version "2"
23	ensembl	exon	27057257	27057357		.	+	.	gene_id "ENSBTAG00000037781"	gene_version "2"	transcript_id "ENSBTAT00000051941"	transcript_version "2"	exon_number "4"	gene_name "FKBPL"	gene_source "ensembl"	gene_biotype "protein_coding"	transcript_name "FKBPL-201"	transcript_source "ensembl"	transcript_biotype "protein_coding"	exon_id "ENSBTAE00000423379"	exon_version "2"
23	ensembl	CDS	27057257	27057271		.	+	0	gene_id "ENSBTAG00000037781"	gene_version "2"	transcript_id "ENSBTAT00000051941"	transcript_version "2"	exon_number "4"	gene_name "FKBPL"	gene_source "ensembl"	gene_biotype "protein_coding"	transcript_name "FKBPL-201"	transcript_source "ensembl"	transcript_biotype "protein_coding"	protein_id "ENSBTAP00000051135"	protein_version "2"
23	ensembl	stop_codon	27057272	27057274		.	+	0	gene_id "ENSBTAG00000037781"	gene_version "2"	transcript_id "ENSBTAT00000051941"	transcript_version "2"	exon_number "4"	gene_name "FKBPL"	gene_source "ensembl"	gene_biotype "protein_coding"	transcript_name "FKBPL-201"	transcript_source "ensembl"	transcript_biotype "protein_coding"
23	ensembl	three_prime_utr	27057275	27057357		.	+	.	gene_id "ENSBTAG00000037781"	gene_version "2"	transcript_id "ENSBTAT00000051941"	transcript_version "2"	gene_name "FKBPL"	gene_source "ensembl"	gene_biotype "protein_coding"	transcript_name "FKBPL-201"	transcript_source "ensembl"	transcript_biotype "protein_coding"
23	ensembl	gene	27057896	27067756		.	+	.	gene_id "ENSBTAG00000008794"	gene_version "4"	gene_name "ATF6B"	gene_source "ensembl"	gene_biotype "protein_coding"
23	ensembl	transcript	27057896	27067756		.	+	.	gene_id "ENSBTAG00000008794"	gene_version "4"	transcript_id "ENSBTAT00000045345"	transcript_version "2"	gene_name "ATF6B"	gene_source "ensembl"	gene_biotype "protein_coding"	transcript_name "ATF6B-201"	transcript_source "ensembl"	transcript_biotype "protein_coding"
23	ensembl	exon	27057896	27057978		.	+	.	gene_id "ENSBTAG00000008794"	gene_version "4"	transcript_id "ENSBTAT00000045345"	transcript_version "2"	exon_number "1"	gene_name "ATF6B"	gene_source "ensembl"	gene_biotype "protein_coding"	transcript_name "ATF6B-201"	transcript_source "ensembl"	transcript_biotype "protein_coding"	exon_id "ENSBTAE00000093933"	exon_version "2"
23	ensembl	five_prime_utr	27057896	27057896		.	+	.	gene_id "ENSBTAG00000008794"	gene_version "4"	transcript_id "ENSBTAT00000045345"	transcript_version "2"	gene_name "ATF6B"	gene_source "ensembl"	gene_biotype "protein_coding"	transcript_name "ATF6B-201"	transcript_source "ensembl"	transcript_biotype "protein_coding"
23	ensembl	CDS	27057897	27057978		.	+	0	gene_id "ENSBTAG00000008794"	gene_version "4"	transcript_id "ENSBTAT00000045345"	transcript_version "2"	exon_number "1"	gene_name "ATF6B"	gene_source "ensembl"	gene_biotype "protein_coding"	transcript_name "ATF6B-201"	transcript_source "ensembl"	transcript_biotype "protein_coding"	protein_id "ENSBTAP00000042742"	protein_version "2"
23	ensembl	start_codon	27057897	27057899		.	+	0	gene_id "ENSBTAG00000008794"	gene_version "4"	transcript_id "ENSBTAT00000045345"	transcript_version "2"	exon_number "1"	gene_name "ATF6B"	gene_source "ensembl"	gene_biotype "protein_coding"	transcript_name "ATF6B-201"	transcript_source "ensembl"	transcript_biotype "protein_coding"
23	ensembl	exon	27058352	27058431		.	+	.	gene_id "ENSBTAG00000008794"	gene_version "4"	transcript_id "ENSBTAT00000045345"	transcript_version "2"	exon_number "2"	gene_name "ATF6B"	gene_source "ensembl"	gene_biotype "protein_coding"	transcript_name "ATF6B-201"	transcript_source "ensembl"	transcript_biotype "protein_coding"	exon_id "ENSBTAE00000093934"	exon_version "1"
23	ensembl	CDS	27058352	27058431		.	+	2	gene_id "ENSBTAG00000008794"	gene_version "4"	transcript_id "ENSBTAT00000045345"	transcript_version "2"	exon_number "2"	gene_name "ATF6B"	gene_source "ensembl"	gene_biotype "protein_coding"	transcript_name "ATF6B-201"	transcript_source "ensembl"	transcript_biotype "protein_coding"	protein_id "ENSBTAP00000042742"	protein_version "2"
23	ensembl	exon	27058575	27058653		.	+	.	gene_id "ENSBTAG00000008794"	gene_version "4"	transcript_id "ENSBTAT00000045345"	transcript_version "2"	exon_number "3"	gene_name "ATF6B"	gene_source "ensembl"	gene_biotype "protein_coding"	transcript_name "ATF6B-201"	transcript_source "ensembl"	transcript_biotype "protein_coding"	exon_id "ENSBTAE00000093935"	exon_version "3"
23	ensembl	CDS	27058575	27058653		.	+	0	gene_id "ENSBTAG00000008794"	gene_version "4"	transcript_id "ENSBTAT00000045345"	transcript_version "2"	exon_number "3"	gene_name "ATF6B"	gene_source "ensembl"	gene_biotype "protein_coding"	transcript_name "ATF6B-201"	transcript_source "ensembl"	transcript_biotype "protein_coding"	protein_id "ENSBTAP00000042742"	protein_version "2"
23	ensembl	exon	27058908	27058999		.	+	.	gene_id "ENSBTAG00000008794"	gene_version "4"	transcript_id "ENSBTAT00000045345"	transcript_version "2"	exon_number "4"	gene_name "ATF6B"	gene_source "ensembl"	gene_biotype "protein_coding"	transcript_name "ATF6B-201"	transcript_source "ensembl"	transcript_biotype "protein_coding"	exon_id "ENSBTAE00000376727"	exon_version "1"
23	ensembl	CDS	27058908	27058999		.	+	2	gene_id "ENSBTAG00000008794"	gene_version "4"	transcript_id "ENSBTAT00000045345"	transcript_version "2"	exon_number "4"	gene_name "ATF6B"	gene_source "ensembl"	gene_biotype "protein_coding"	transcript_name "ATF6B-201"	transcript_source "ensembl"	transcript_biotype "protein_coding"	protein_id "ENSBTAP00000042742"	protein_version "2"
23	ensembl	exon	27059533	27059668		.	+	.	gene_id "ENSBTAG00000008794"	gene_version "4"	transcript_id "ENSBTAT00000045345"	transcript_version "2"	exon_number "5"	gene_name "ATF6B"	gene_source "ensembl"	gene_biotype "protein_coding"	transcript_name "ATF6B-201"	transcript_source "ensembl"	transcript_biotype "protein_coding"	exon_id "ENSBTAE00000421188"	exon_version "1"
23	ensembl	CDS	27059533	27059668		.	+	0	gene_id "ENSBTAG00000008794"	gene_version "4"	transcript_id "ENSBTAT00000045345"	transcript_version "2"	exon_number "5"	gene_name "ATF6B"	gene_source "ensembl"	gene_biotype "protein_coding"	transcript_name "ATF6B-201"	transcript_source "ensembl"	transcript_biotype "protein_coding"	protein_id "ENSBTAP00000042742"	protein_version "2"
23	ensembl	exon	27062514	27062599		.	+	.	gene_id "ENSBTAG00000008794"	gene_version "4"	transcript_id "ENSBTAT00000045345"	transcript_version "2"	exon_number "6"	gene_name "ATF6B"	gene_source "ensembl"	gene_biotype "protein_coding"	transcript_name "ATF6B-201"	transcript_source "ensembl"	transcript_biotype "protein_coding"	exon_id "ENSBTAE00000421293"	exon_version "1"
23	ensembl	CDS	27062514	27062599		.	+	2	gene_id "ENSBTAG00000008794"	gene_version "4"	transcript_id "ENSBTAT00000045345"	transcript_version "2"	exon_number "6"	gene_name "ATF6B"	gene_source "ensembl"	gene_biotype "protein_coding"	transcript_name "ATF6B-201"	transcript_source "ensembl"	transcript_biotype "protein_coding"	protein_id "ENSBTAP00000042742"	protein_version "2"
23	ensembl	exon	27062740	27062875		.	+	.	gene_id "ENSBTAG00000008794"	gene_version "4"	transcript_id "ENSBTAT00000045345"	transcript_version "2"	exon_number "7"	gene_name "ATF6B"	gene_source "ensembl"	gene_biotype "protein_coding"	transcript_name "ATF6B-201"	transcript_source "ensembl"	transcript_biotype "protein_coding"	exon_id "ENSBTAE00000420171"	exon_version "1"
23	ensembl	CDS	27062740	27062875		.	+	0	gene_id "ENSBTAG00000008794"	gene_version "4"	transcript_id "ENSBTAT00000045345"	transcript_version "2"	exon_number "7"	gene_name "ATF6B"	gene_source "ensembl"	gene_biotype "protein_coding"	transcript_name "ATF6B-201"	transcript_source "ensembl"	transcript_biotype "protein_coding"	protein_id "ENSBTAP00000042742"	protein_version "2"
23	ensembl	exon	27062962	27063093		.	+	.	gene_id "ENSBTAG00000008794"	gene_version "4"	transcript_id "ENSBTAT00000045345"	transcript_version "2"	exon_number "8"	gene_name "ATF6B"	gene_source "ensembl"	gene_biotype "protein_coding"	transcript_name "ATF6B-201"	transcript_source "ensembl"	transcript_biotype "protein_coding"	exon_id "ENSBTAE00000396163"	exon_version "1"
23	ensembl	CDS	27062962	27063093		.	+	2	gene_id "ENSBTAG00000008794"	gene_version "4"	transcript_id "ENSBTAT00000045345"	transcript_version "2"	exon_number "8"	gene_name "ATF6B"	gene_source "ensembl"	gene_biotype "protein_coding"	transcript_name "ATF6B-201"	transcript_source "ensembl"	transcript_biotype "protein_coding"	protein_id "ENSBTAP00000042742"	protein_version "2"
23	ensembl	exon	27063229	27063362		.	+	.	gene_id "ENSBTAG00000008794"	gene_version "4"	transcript_id "ENSBTAT00000045345"	transcript_version "2"	exon_number "9"	gene_name "ATF6B"	gene_source "ensembl"	gene_biotype "protein_coding"	transcript_name "ATF6B-201"	transcript_source "ensembl"	transcript_biotype "protein_coding"	exon_id "ENSBTAE00000386934"	exon_version "1"
23	ensembl	CDS	27063229	27063362		.	+	2	gene_id "ENSBTAG00000008794"	gene_version "4"	transcript_id "ENSBTAT00000045345"	transcript_version "2"	exon_number "9"	gene_name "ATF6B"	gene_source "ensembl"	gene_biotype "protein_coding"	transcript_name "ATF6B-201"	transcript_source "ensembl"	transcript_biotype "protein_coding"	protein_id "ENSBTAP00000042742"	protein_version "2"
23	ensembl	exon	27064001	27064186		.	+	.	gene_id "ENSBTAG00000008794"	gene_version "4"	transcript_id "ENSBTAT00000045345"	transcript_version "2"	exon_number "10"	gene_name "ATF6B"	gene_source "ensembl"	gene_biotype "protein_coding"	transcript_name "ATF6B-201"	transcript_source "ensembl"	transcript_biotype "protein_coding"	exon_id "ENSBTAE00000093942"	exon_version "3"
23	ensembl	CDS	27064001	27064186		.	+	0	gene_id "ENSBTAG00000008794"	gene_version "4"	transcript_id "ENSBTAT00000045345"	transcript_version "2"	exon_number "10"	gene_name "ATF6B"	gene_source "ensembl"	gene_biotype "protein_coding"	transcript_name "ATF6B-201"	transcript_source "ensembl"	transcript_biotype "protein_coding"	protein_id "ENSBTAP00000042742"	protein_version "2"
23	ensembl	exon	27064279	27064370		.	+	.	gene_id "ENSBTAG00000008794"	gene_version "4"	transcript_id "ENSBTAT00000045345"	transcript_version "2"	exon_number "11"	gene_name "ATF6B"	gene_source "ensembl"	gene_biotype "protein_coding"	transcript_name "ATF6B-201"	transcript_source "ensembl"	transcript_biotype "protein_coding"	exon_id "ENSBTAE00000336155"	exon_version "2"
23	ensembl	CDS	27064279	27064370		.	+	0	gene_id "ENSBTAG00000008794"	gene_version "4"	transcript_id "ENSBTAT00000045345"	transcript_version "2"	exon_number "11"	gene_name "ATF6B"	gene_source "ensembl"	gene_biotype "protein_coding"	transcript_name "ATF6B-201"	transcript_source "ensembl"	transcript_biotype "protein_coding"	protein_id "ENSBTAP00000042742"	protein_version "2"
23	ensembl	exon	27064827	27065006		.	+	.	gene_id "ENSBTAG00000008794"	gene_version "4"	transcript_id "ENSBTAT00000045345"	transcript_version "2"	exon_number "12"	gene_name "ATF6B"	gene_source "ensembl"	gene_biotype "protein_coding"	transcript_name "ATF6B-201"	transcript_source "ensembl"	transcript_biotype "protein_coding"	exon_id "ENSBTAE00000336178"	exon_version "2"
23	ensembl	CDS	27064827	27065006		.	+	1	gene_id "ENSBTAG00000008794"	gene_version "4"	transcript_id "ENSBTAT00000045345"	transcript_version "2"	exon_number "12"	gene_name "ATF6B"	gene_source "ensembl"	gene_biotype "protein_coding"	transcript_name "ATF6B-201"	transcript_source "ensembl"	transcript_biotype "protein_coding"	protein_id "ENSBTAP00000042742"	protein_version "2"
23	ensembl	exon	27065384	27065491		.	+	.	gene_id "ENSBTAG00000008794"	gene_version "4"	transcript_id "ENSBTAT00000045345"	transcript_version "2"	exon_number "13"	gene_name "ATF6B"	gene_source "ensembl"	gene_biotype "protein_coding"	transcript_name "ATF6B-201"	transcript_source "ensembl"	transcript_biotype "protein_coding"	exon_id "ENSBTAE00000093945"	exon_version "2"
23	ensembl	CDS	27065384	27065491		.	+	1	gene_id "ENSBTAG00000008794"	gene_version "4"	transcript_id "ENSBTAT00000045345"	transcript_version "2"	exon_number "13"	gene_name "ATF6B"	gene_source "ensembl"	gene_biotype "protein_coding"	transcript_name "ATF6B-201"	transcript_source "ensembl"	transcript_biotype "protein_coding"	protein_id "ENSBTAP00000042742"	protein_version "2"
23	ensembl	exon	27065673	27065754		.	+	.	gene_id "ENSBTAG00000008794"	gene_version "4"	transcript_id "ENSBTAT00000045345"	transcript_version "2"	exon_number "14"	gene_name "ATF6B"	gene_source "ensembl"	gene_biotype "protein_coding"	transcript_name "ATF6B-201"	transcript_source "ensembl"	transcript_biotype "protein_coding"	exon_id "ENSBTAE00000280349"	exon_version "1"
23	ensembl	CDS	27065673	27065754		.	+	1	gene_id "ENSBTAG00000008794"	gene_version "4"	transcript_id "ENSBTAT00000045345"	transcript_version "2"	exon_number "14"	gene_name "ATF6B"	gene_source "ensembl"	gene_biotype "protein_coding"	transcript_name "ATF6B-201"	transcript_source "ensembl"	transcript_biotype "protein_coding"	protein_id "ENSBTAP00000042742"	protein_version "2"
23	ensembl	exon	27065941	27066011		.	+	.	gene_id "ENSBTAG00000008794"	gene_version "4"	transcript_id "ENSBTAT00000045345"	transcript_version "2"	exon_number "15"	gene_name "ATF6B"	gene_source "ensembl"	gene_biotype "protein_coding"	transcript_name "ATF6B-201"	transcript_source "ensembl"	transcript_biotype "protein_coding"	exon_id "ENSBTAE00000280348"	exon_version "1"
23	ensembl	CDS	27065941	27066011		.	+	0	gene_id "ENSBTAG00000008794"	gene_version "4"	transcript_id "ENSBTAT00000045345"	transcript_version "2"	exon_number "15"	gene_name "ATF6B"	gene_source "ensembl"	gene_biotype "protein_coding"	transcript_name "ATF6B-201"	transcript_source "ensembl"	transcript_biotype "protein_coding"	protein_id "ENSBTAP00000042742"	protein_version "2"
23	ensembl	exon	27066215	27066326		.	+	.	gene_id "ENSBTAG00000008794"	gene_version "4"	transcript_id "ENSBTAT00000045345"	transcript_version "2"	exon_number "16"	gene_name "ATF6B"	gene_source "ensembl"	gene_biotype "protein_coding"	transcript_name "ATF6B-201"	transcript_source "ensembl"	transcript_biotype "protein_coding"	exon_id "ENSBTAE00000280346"	exon_version "1"
23	ensembl	CDS	27066215	27066326		.	+	1	gene_id "ENSBTAG00000008794"	gene_version "4"	transcript_id "ENSBTAT00000045345"	transcript_version "2"	exon_number "16"	gene_name "ATF6B"	gene_source "ensembl"	gene_biotype "protein_coding"	transcript_name "ATF6B-201"	transcript_source "ensembl"	transcript_biotype "protein_coding"	protein_id "ENSBTAP00000042742"	protein_version "2"
23	ensembl	exon	27066466	27066550		.	+	.	gene_id "ENSBTAG00000008794"	gene_version "4"	transcript_id "ENSBTAT00000045345"	transcript_version "2"	exon_number "17"	gene_name "ATF6B"	gene_source "ensembl"	gene_biotype "protein_coding"	transcript_name "ATF6B-201"	transcript_source "ensembl"	transcript_biotype "protein_coding"	exon_id "ENSBTAE00000280344"	exon_version "1"
23	ensembl	CDS	27066466	27066550		.	+	0	gene_id "ENSBTAG00000008794"	gene_version "4"	transcript_id "ENSBTAT00000045345"	transcript_version "2"	exon_number "17"	gene_name "ATF6B"	gene_source "ensembl"	gene_biotype "protein_coding"	transcript_name "ATF6B-201"	transcript_source "ensembl"	transcript_biotype "protein_coding"	protein_id "ENSBTAP00000042742"	protein_version "2"
23	ensembl	exon	27067063	27067756		.	+	.	gene_id "ENSBTAG00000008794"	gene_version "4"	transcript_id "ENSBTAT00000045345"	transcript_version "2"	exon_number "18"	gene_name "ATF6B"	gene_source "ensembl"	gene_biotype "protein_coding"	transcript_name "ATF6B-201"	transcript_source "ensembl"	transcript_biotype "protein_coding"	exon_id "ENSBTAE00000093951"	exon_version "4"
23	ensembl	CDS	27067063	27067310		.	+	2	gene_id "ENSBTAG00000008794"	gene_version "4"	transcript_id "ENSBTAT00000045345"	transcript_version "2"	exon_number "18"	gene_name "ATF6B"	gene_source "ensembl"	gene_biotype "protein_coding"	transcript_name "ATF6B-201"	transcript_source "ensembl"	transcript_biotype "protein_coding"	protein_id "ENSBTAP00000042742"	protein_version "2"
23	ensembl	stop_codon	27067311	27067313		.	+	0	gene_id "ENSBTAG00000008794"	gene_version "4"	transcript_id "ENSBTAT00000045345"	transcript_version "2"	exon_number "18"	gene_name "ATF6B"	gene_source "ensembl"	gene_biotype "protein_coding"	transcript_name "ATF6B-201"	transcript_source "ensembl"	transcript_biotype "protein_coding"
23	ensembl	three_prime_utr	27067314	27067756		.	+	.	gene_id "ENSBTAG00000008794"	gene_version "4"	transcript_id "ENSBTAT00000045345"	transcript_version "2"	gene_name "ATF6B"	gene_source "ensembl"	gene_biotype "protein_coding"	transcript_name "ATF6B-201"	transcript_source "ensembl"	transcript_biotype "protein_coding"
23	ensembl	gene	27083669	27085420		.	+	.	gene_id "ENSBTAG00000047039"	gene_version "1"	gene_source "ensembl"	gene_biotype "protein_coding"
23	ensembl	transcript	27083669	27085420		.	+	.	gene_id "ENSBTAG00000047039"	gene_version "1"	transcript_id "ENSBTAT00000063123"	transcript_version "1"	gene_source "ensembl"	gene_biotype "protein_coding"	transcript_source "ensembl"	transcript_biotype "protein_coding"
23	ensembl	exon	27083669	27083870		.	+	.	gene_id "ENSBTAG00000047039"	gene_version "1"	transcript_id "ENSBTAT00000063123"	transcript_version "1"	exon_number "1"	gene_source "ensembl"	gene_biotype "protein_coding"	transcript_source "ensembl"	transcript_biotype "protein_coding"	exon_id "ENSBTAE00000059154"	exon_version "4"
23	ensembl	CDS	27083669	27083870		.	+	0	gene_id "ENSBTAG00000047039"	gene_version "1"	transcript_id "ENSBTAT00000063123"	transcript_version "1"	exon_number "1"	gene_source "ensembl"	gene_biotype "protein_coding"	transcript_source "ensembl"	transcript_biotype "protein_coding"	protein_id "ENSBTAP00000054564"	protein_version "1"
23	ensembl	start_codon	27083669	27083671		.	+	0	gene_id "ENSBTAG00000047039"	gene_version "1"	transcript_id "ENSBTAT00000063123"	transcript_version "1"	exon_number "1"	gene_source "ensembl"	gene_biotype "protein_coding"	transcript_source "ensembl"	transcript_biotype "protein_coding"
23	ensembl	exon	27083968	27084159		.	+	.	gene_id "ENSBTAG00000047039"	gene_version "1"	transcript_id "ENSBTAT00000063123"	transcript_version "1"	exon_number "2"	gene_source "ensembl"	gene_biotype "protein_coding"	transcript_source "ensembl"	transcript_biotype "protein_coding"	exon_id "ENSBTAE00000462551"	exon_version "1"
23	ensembl	CDS	27083968	27084159		.	+	2	gene_id "ENSBTAG00000047039"	gene_version "1"	transcript_id "ENSBTAT00000063123"	transcript_version "1"	exon_number "2"	gene_source "ensembl"	gene_biotype "protein_coding"	transcript_source "ensembl"	transcript_biotype "protein_coding"	protein_id "ENSBTAP00000054564"	protein_version "1"
23	ensembl	exon	27084467	27084549		.	+	.	gene_id "ENSBTAG00000047039"	gene_version "1"	transcript_id "ENSBTAT00000063123"	transcript_version "1"	exon_number "3"	gene_source "ensembl"	gene_biotype "protein_coding"	transcript_source "ensembl"	transcript_biotype "protein_coding"	exon_id "ENSBTAE00000456514"	exon_version "1"
23	ensembl	CDS	27084467	27084549		.	+	2	gene_id "ENSBTAG00000047039"	gene_version "1"	transcript_id "ENSBTAT00000063123"	transcript_version "1"	exon_number "3"	gene_source "ensembl"	gene_biotype "protein_coding"	transcript_source "ensembl"	transcript_biotype "protein_coding"	protein_id "ENSBTAP00000054564"	protein_version "1"
23	ensembl	exon	27084561	27084760		.	+	.	gene_id "ENSBTAG00000047039"	gene_version "1"	transcript_id "ENSBTAT00000063123"	transcript_version "1"	exon_number "4"	gene_source "ensembl"	gene_biotype "protein_coding"	transcript_source "ensembl"	transcript_biotype "protein_coding"	exon_id "ENSBTAE00000015037"	exon_version "3"
23	ensembl	CDS	27084561	27084760		.	+	0	gene_id "ENSBTAG00000047039"	gene_version "1"	transcript_id "ENSBTAT00000063123"	transcript_version "1"	exon_number "4"	gene_source "ensembl"	gene_biotype "protein_coding"	transcript_source "ensembl"	transcript_biotype "protein_coding"	protein_id "ENSBTAP00000054564"	protein_version "1"
23	ensembl	exon	27084841	27084944		.	+	.	gene_id "ENSBTAG00000047039"	gene_version "1"	transcript_id "ENSBTAT00000063123"	transcript_version "1"	exon_number "5"	gene_source "ensembl"	gene_biotype "protein_coding"	transcript_source "ensembl"	transcript_biotype "protein_coding"	exon_id "ENSBTAE00000015038"	exon_version "1"
23	ensembl	CDS	27084841	27084944		.	+	1	gene_id "ENSBTAG00000047039"	gene_version "1"	transcript_id "ENSBTAT00000063123"	transcript_version "1"	exon_number "5"	gene_source "ensembl"	gene_biotype "protein_coding"	transcript_source "ensembl"	transcript_biotype "protein_coding"	protein_id "ENSBTAP00000054564"	protein_version "1"
23	ensembl	exon	27085102	27085420		.	+	.	gene_id "ENSBTAG00000047039"	gene_version "1"	transcript_id "ENSBTAT00000063123"	transcript_version "1"	exon_number "6"	gene_source "ensembl"	gene_biotype "protein_coding"	transcript_source "ensembl"	transcript_biotype "protein_coding"	exon_id "ENSBTAE00000456488"	exon_version "1"
23	ensembl	CDS	27085102	27085373		.	+	2	gene_id "ENSBTAG00000047039"	gene_version "1"	transcript_id "ENSBTAT00000063123"	transcript_version "1"	exon_number "6"	gene_source "ensembl"	gene_biotype "protein_coding"	transcript_source "ensembl"	transcript_biotype "protein_coding"	protein_id "ENSBTAP00000054564"	protein_version "1"
23	ensembl	stop_codon	27085374	27085376		.	+	0	gene_id "ENSBTAG00000047039"	gene_version "1"	transcript_id "ENSBTAT00000063123"	transcript_version "1"	exon_number "6"	gene_source "ensembl"	gene_biotype "protein_coding"	transcript_source "ensembl"	transcript_biotype "protein_coding"
23	ensembl	three_prime_utr	27085377	27085420		.	+	.	gene_id "ENSBTAG00000047039"	gene_version "1"	transcript_id "ENSBTAT00000063123"	transcript_version "1"	gene_source "ensembl"	gene_biotype "protein_coding"	transcript_source "ensembl"	transcript_biotype "protein_coding"
23	ensembl	gene	27085415	27136954		.	-	.	gene_id "ENSBTAG00000001444"	gene_version "5"	gene_name "TNXB"	gene_source "ensembl"	gene_biotype "protein_coding"
23	ensembl	transcript	27085415	27136954		.	-	.	gene_id "ENSBTAG00000001444"	gene_version "5"	transcript_id "ENSBTAT00000001893"	transcript_version "5"	gene_name "TNXB"	gene_source "ensembl"	gene_biotype "protein_coding"	transcript_name "TNXB-201"	transcript_source "ensembl"	transcript_biotype "protein_coding"
23	ensembl	exon	27085415	27085708		.	-	.	gene_id "ENSBTAG00000001444"	gene_version "5"	transcript_id "ENSBTAT00000001893"	transcript_version "5"	exon_number "44"	gene_name "TNXB"	gene_source "ensembl"	gene_biotype "protein_coding"	transcript_name "TNXB-201"	transcript_source "ensembl"	transcript_biotype "protein_coding"	exon_id "ENSBTAE00000280550"	exon_version "3"
23	ensembl	three_prime_utr	27085415	27085606		.	-	.	gene_id "ENSBTAG00000001444"	gene_version "5"	transcript_id "ENSBTAT00000001893"	transcript_version "5"	gene_name "TNXB"	gene_source "ensembl"	gene_biotype "protein_coding"	transcript_name "TNXB-201"	transcript_source "ensembl"	transcript_biotype "protein_coding"
23	ensembl	stop_codon	27085607	27085609		.	-	0	gene_id "ENSBTAG00000001444"	gene_version "5"	transcript_id "ENSBTAT00000001893"	transcript_version "5"	exon_number "44"	gene_name "TNXB"	gene_source "ensembl"	gene_biotype "protein_coding"	transcript_name "TNXB-201"	transcript_source "ensembl"	transcript_biotype "protein_coding"
23	ensembl	CDS	27085610	27085708		.	-	0	gene_id "ENSBTAG00000001444"	gene_version "5"	transcript_id "ENSBTAT00000001893"	transcript_version "5"	exon_number "44"	gene_name "TNXB"	gene_source "ensembl"	gene_biotype "protein_coding"	transcript_name "TNXB-201"	transcript_source "ensembl"	transcript_biotype "protein_coding"	protein_id "ENSBTAP00000001893"	protein_version "5"
23	ensembl	exon	27086054	27086217		.	-	.	gene_id "ENSBTAG00000001444"	gene_version "5"	transcript_id "ENSBTAT00000001893"	transcript_version "5"	exon_number "43"	gene_name "TNXB"	gene_source "ensembl"	gene_biotype "protein_coding"	transcript_name "TNXB-201"	transcript_source "ensembl"	transcript_biotype "protein_coding"	exon_id "ENSBTAE00000280551"	exon_version "1"
23	ensembl	CDS	27086054	27086217		.	-	2	gene_id "ENSBTAG00000001444"	gene_version "5"	transcript_id "ENSBTAT00000001893"	transcript_version "5"	exon_number "43"	gene_name "TNXB"	gene_source "ensembl"	gene_biotype "protein_coding"	transcript_name "TNXB-201"	transcript_source "ensembl"	transcript_biotype "protein_coding"	protein_id "ENSBTAP00000001893"	protein_version "5"
23	ensembl	exon	27086301	27086462		.	-	.	gene_id "ENSBTAG00000001444"	gene_version "5"	transcript_id "ENSBTAT00000001893"	transcript_version "5"	exon_number "42"	gene_name "TNXB"	gene_source "ensembl"	gene_biotype "protein_coding"	transcript_name "TNXB-201"	transcript_source "ensembl"	transcript_biotype "protein_coding"	exon_id "ENSBTAE00000280552"	exon_version "1"
23	ensembl	CDS	27086301	27086462		.	-	2	gene_id "ENSBTAG00000001444"	gene_version "5"	transcript_id "ENSBTAT00000001893"	transcript_version "5"	exon_number "42"	gene_name "TNXB"	gene_source "ensembl"	gene_biotype "protein_coding"	transcript_name "TNXB-201"	transcript_source "ensembl"	transcript_biotype "protein_coding"	protein_id "ENSBTAP00000001893"	protein_version "5"
23	ensembl	exon	27086554	27086650		.	-	.	gene_id "ENSBTAG00000001444"	gene_version "5"	transcript_id "ENSBTAT00000001893"	transcript_version "5"	exon_number "41"	gene_name "TNXB"	gene_source "ensembl"	gene_biotype "protein_coding"	transcript_name "TNXB-201"	transcript_source "ensembl"	transcript_biotype "protein_coding"	exon_id "ENSBTAE00000280553"	exon_version "1"
23	ensembl	CDS	27086554	27086650		.	-	0	gene_id "ENSBTAG00000001444"	gene_version "5"	transcript_id "ENSBTAT00000001893"	transcript_version "5"	exon_number "41"	gene_name "TNXB"	gene_source "ensembl"	gene_biotype "protein_coding"	transcript_name "TNXB-201"	transcript_source "ensembl"	transcript_biotype "protein_coding"	protein_id "ENSBTAP00000001893"	protein_version "5"
23	ensembl	exon	27086743	27086894		.	-	.	gene_id "ENSBTAG00000001444"	gene_version "5"	transcript_id "ENSBTAT00000001893"	transcript_version "5"	exon_number "40"	gene_name "TNXB"	gene_source "ensembl"	gene_biotype "protein_coding"	transcript_name "TNXB-201"	transcript_source "ensembl"	transcript_biotype "protein_coding"	exon_id "ENSBTAE00000280554"	exon_version "1"
23	ensembl	CDS	27086743	27086894		.	-	2	gene_id "ENSBTAG00000001444"	gene_version "5"	transcript_id "ENSBTAT00000001893"	transcript_version "5"	exon_number "40"	gene_name "TNXB"	gene_source "ensembl"	gene_biotype "protein_coding"	transcript_name "TNXB-201"	transcript_source "ensembl"	transcript_biotype "protein_coding"	protein_id "ENSBTAP00000001893"	protein_version "5"
23	ensembl	exon	27086999	27087131		.	-	.	gene_id "ENSBTAG00000001444"	gene_version "5"	transcript_id "ENSBTAT00000001893"	transcript_version "5"	exon_number "39"	gene_name "TNXB"	gene_source "ensembl"	gene_biotype "protein_coding"	transcript_name "TNXB-201"	transcript_source "ensembl"	transcript_biotype "protein_coding"	exon_id "ENSBTAE00000280555"	exon_version "1"
23	ensembl	CDS	27086999	27087131		.	-	0	gene_id "ENSBTAG00000001444"	gene_version "5"	transcript_id "ENSBTAT00000001893"	transcript_version "5"	exon_number "39"	gene_name "TNXB"	gene_source "ensembl"	gene_biotype "protein_coding"	transcript_name "TNXB-201"	transcript_source "ensembl"	transcript_biotype "protein_coding"	protein_id "ENSBTAP00000001893"	protein_version "5"
23	ensembl	exon	27087255	27087385		.	-	.	gene_id "ENSBTAG00000001444"	gene_version "5"	transcript_id "ENSBTAT00000001893"	transcript_version "5"	exon_number "38"	gene_name "TNXB"	gene_source "ensembl"	gene_biotype "protein_coding"	transcript_name "TNXB-201"	transcript_source "ensembl"	transcript_biotype "protein_coding"	exon_id "ENSBTAE00000280556"	exon_version "1"
23	ensembl	CDS	27087255	27087385		.	-	2	gene_id "ENSBTAG00000001444"	gene_version "5"	transcript_id "ENSBTAT00000001893"	transcript_version "5"	exon_number "38"	gene_name "TNXB"	gene_source "ensembl"	gene_biotype "protein_coding"	transcript_name "TNXB-201"	transcript_source "ensembl"	transcript_biotype "protein_coding"	protein_id "ENSBTAP00000001893"	protein_version "5"
23	ensembl	exon	27087481	27087624		.	-	.	gene_id "ENSBTAG00000001444"	gene_version "5"	transcript_id "ENSBTAT00000001893"	transcript_version "5"	exon_number "37"	gene_name "TNXB"	gene_source "ensembl"	gene_biotype "protein_coding"	transcript_name "TNXB-201"	transcript_source "ensembl"	transcript_biotype "protein_coding"	exon_id "ENSBTAE00000280557"	exon_version "1"
23	ensembl	CDS	27087481	27087624		.	-	2	gene_id "ENSBTAG00000001444"	gene_version "5"	transcript_id "ENSBTAT00000001893"	transcript_version "5"	exon_number "37"	gene_name "TNXB"	gene_source "ensembl"	gene_biotype "protein_coding"	transcript_name "TNXB-201"	transcript_source "ensembl"	transcript_biotype "protein_coding"	protein_id "ENSBTAP00000001893"	protein_version "5"
23	ensembl	exon	27087731	27087797		.	-	.	gene_id "ENSBTAG00000001444"	gene_version "5"	transcript_id "ENSBTAT00000001893"	transcript_version "5"	exon_number "36"	gene_name "TNXB"	gene_source "ensembl"	gene_biotype "protein_coding"	transcript_name "TNXB-201"	transcript_source "ensembl"	transcript_biotype "protein_coding"	exon_id "ENSBTAE00000280558"	exon_version "2"
23	ensembl	CDS	27087731	27087797		.	-	0	gene_id "ENSBTAG00000001444"	gene_version "5"	transcript_id "ENSBTAT00000001893"	transcript_version "5"	exon_number "36"	gene_name "TNXB"	gene_source "ensembl"	gene_biotype "protein_coding"	transcript_name "TNXB-201"	transcript_source "ensembl"	transcript_biotype "protein_coding"	protein_id "ENSBTAP00000001893"	protein_version "5"
23	ensembl	exon	27087901	27087943		.	-	.	gene_id "ENSBTAG00000001444"	gene_version "5"	transcript_id "ENSBTAT00000001893"	transcript_version "5"	exon_number "35"	gene_name "TNXB"	gene_source "ensembl"	gene_biotype "protein_coding"	transcript_name "TNXB-201"	transcript_source "ensembl"	transcript_biotype "protein_coding"	exon_id "ENSBTAE00000464653"	exon_version "1"
23	ensembl	CDS	27087901	27087943		.	-	1	gene_id "ENSBTAG00000001444"	gene_version "5"	transcript_id "ENSBTAT00000001893"	transcript_version "5"	exon_number "35"	gene_name "TNXB"	gene_source "ensembl"	gene_biotype "protein_coding"	transcript_name "TNXB-201"	transcript_source "ensembl"	transcript_biotype "protein_coding"	protein_id "ENSBTAP00000001893"	protein_version "5"
23	ensembl	exon	27087966	27088113		.	-	.	gene_id "ENSBTAG00000001444"	gene_version "5"	transcript_id "ENSBTAT00000001893"	transcript_version "5"	exon_number "34"	gene_name "TNXB"	gene_source "ensembl"	gene_biotype "protein_coding"	transcript_name "TNXB-201"	transcript_source "ensembl"	transcript_biotype "protein_coding"	exon_id "ENSBTAE00000015045"	exon_version "3"
23	ensembl	CDS	27087966	27088113		.	-	2	gene_id "ENSBTAG00000001444"	gene_version "5"	transcript_id "ENSBTAT00000001893"	transcript_version "5"	exon_number "34"	gene_name "TNXB"	gene_source "ensembl"	gene_biotype "protein_coding"	transcript_name "TNXB-201"	transcript_source "ensembl"	transcript_biotype "protein_coding"	protein_id "ENSBTAP00000001893"	protein_version "5"
23	ensembl	exon	27088226	27088348		.	-	.	gene_id "ENSBTAG00000001444"	gene_version "5"	transcript_id "ENSBTAT00000001893"	transcript_version "5"	exon_number "33"	gene_name "TNXB"	gene_source "ensembl"	gene_biotype "protein_coding"	transcript_name "TNXB-201"	transcript_source "ensembl"	transcript_biotype "protein_coding"	exon_id "ENSBTAE00000015044"	exon_version "1"
23	ensembl	CDS	27088226	27088348		.	-	2	gene_id "ENSBTAG00000001444"	gene_version "5"	transcript_id "ENSBTAT00000001893"	transcript_version "5"	exon_number "33"	gene_name "TNXB"	gene_source "ensembl"	gene_biotype "protein_coding"	transcript_name "TNXB-201"	transcript_source "ensembl"	transcript_biotype "protein_coding"	protein_id "ENSBTAP00000001893"	protein_version "5"
23	ensembl	exon	27088608	27088943		.	-	.	gene_id "ENSBTAG00000001444"	gene_version "5"	transcript_id "ENSBTAT00000001893"	transcript_version "5"	exon_number "32"	gene_name "TNXB"	gene_source "ensembl"	gene_biotype "protein_coding"	transcript_name "TNXB-201"	transcript_source "ensembl"	transcript_biotype "protein_coding"	exon_id "ENSBTAE00000015043"	exon_version "1"
23	ensembl	CDS	27088608	27088943		.	-	2	gene_id "ENSBTAG00000001444"	gene_version "5"	transcript_id "ENSBTAT00000001893"	transcript_version "5"	exon_number "32"	gene_name "TNXB"	gene_source "ensembl"	gene_biotype "protein_coding"	transcript_name "TNXB-201"	transcript_source "ensembl"	transcript_biotype "protein_coding"	protein_id "ENSBTAP00000001893"	protein_version "5"
23	ensembl	exon	27089259	27089582		.	-	.	gene_id "ENSBTAG00000001444"	gene_version "5"	transcript_id "ENSBTAT00000001893"	transcript_version "5"	exon_number "31"	gene_name "TNXB"	gene_source "ensembl"	gene_biotype "protein_coding"	transcript_name "TNXB-201"	transcript_source "ensembl"	transcript_biotype "protein_coding"	exon_id "ENSBTAE00000015042"	exon_version "2"
23	ensembl	CDS	27089259	27089582		.	-	2	gene_id "ENSBTAG00000001444"	gene_version "5"	transcript_id "ENSBTAT00000001893"	transcript_version "5"	exon_number "31"	gene_name "TNXB"	gene_source "ensembl"	gene_biotype "protein_coding"	transcript_name "TNXB-201"	transcript_source "ensembl"	transcript_biotype "protein_coding"	protein_id "ENSBTAP00000001893"	protein_version "5"
23	ensembl	exon	27090603	27090890		.	-	.	gene_id "ENSBTAG00000001444"	gene_version "5"	transcript_id "ENSBTAT00000001893"	transcript_version "5"	exon_number "30"	gene_name "TNXB"	gene_source "ensembl"	gene_biotype "protein_coding"	transcript_name "TNXB-201"	transcript_source "ensembl"	transcript_biotype "protein_coding"	exon_id "ENSBTAE00000280559"	exon_version "1"
23	ensembl	CDS	27090603	27090890		.	-	2	gene_id "ENSBTAG00000001444"	gene_version "5"	transcript_id "ENSBTAT00000001893"	transcript_version "5"	exon_number "30"	gene_name "TNXB"	gene_source "ensembl"	gene_biotype "protein_coding"	transcript_name "TNXB-201"	transcript_source "ensembl"	transcript_biotype "protein_coding"	protein_id "ENSBTAP00000001893"	protein_version "5"
23	ensembl	exon	27092129	27092407		.	-	.	gene_id "ENSBTAG00000001444"	gene_version "5"	transcript_id "ENSBTAT00000001893"	transcript_version "5"	exon_number "29"	gene_name "TNXB"	gene_source "ensembl"	gene_biotype "protein_coding"	transcript_name "TNXB-201"	transcript_source "ensembl"	transcript_biotype "protein_coding"	exon_id "ENSBTAE00000280560"	exon_version "1"
23	ensembl	CDS	27092129	27092407		.	-	2	gene_id "ENSBTAG00000001444"	gene_version "5"	transcript_id "ENSBTAT00000001893"	transcript_version "5"	exon_number "29"	gene_name "TNXB"	gene_source "ensembl"	gene_biotype "protein_coding"	transcript_name "TNXB-201"	transcript_source "ensembl"	transcript_biotype "protein_coding"	protein_id "ENSBTAP00000001893"	protein_version "5"
23	ensembl	exon	27092770	27093057		.	-	.	gene_id "ENSBTAG00000001444"	gene_version "5"	transcript_id "ENSBTAT00000001893"	transcript_version "5"	exon_number "28"	gene_name "TNXB"	gene_source "ensembl"	gene_biotype "protein_coding"	transcript_name "TNXB-201"	transcript_source "ensembl"	transcript_biotype "protein_coding"	exon_id "ENSBTAE00000280561"	exon_version "1"
23	ensembl	CDS	27092770	27093057		.	-	2	gene_id "ENSBTAG00000001444"	gene_version "5"	transcript_id "ENSBTAT00000001893"	transcript_version "5"	exon_number "28"	gene_name "TNXB"	gene_source "ensembl"	gene_biotype "protein_coding"	transcript_name "TNXB-201"	transcript_source "ensembl"	transcript_biotype "protein_coding"	protein_id "ENSBTAP00000001893"	protein_version "5"
23	ensembl	exon	27093666	27094013		.	-	.	gene_id "ENSBTAG00000001444"	gene_version "5"	transcript_id "ENSBTAT00000001893"	transcript_version "5"	exon_number "27"	gene_name "TNXB"	gene_source "ensembl"	gene_biotype "protein_coding"	transcript_name "TNXB-201"	transcript_source "ensembl"	transcript_biotype "protein_coding"	exon_id "ENSBTAE00000459913"	exon_version "1"
23	ensembl	CDS	27093666	27094013		.	-	2	gene_id "ENSBTAG00000001444"	gene_version "5"	transcript_id "ENSBTAT00000001893"	transcript_version "5"	exon_number "27"	gene_name "TNXB"	gene_source "ensembl"	gene_biotype "protein_coding"	transcript_name "TNXB-201"	transcript_source "ensembl"	transcript_biotype "protein_coding"	protein_id "ENSBTAP00000001893"	protein_version "5"
23	ensembl	exon	27094095	27094124		.	-	.	gene_id "ENSBTAG00000001444"	gene_version "5"	transcript_id "ENSBTAT00000001893"	transcript_version "5"	exon_number "26"	gene_name "TNXB"	gene_source "ensembl"	gene_biotype "protein_coding"	transcript_name "TNXB-201"	transcript_source "ensembl"	transcript_biotype "protein_coding"	exon_id "ENSBTAE00000467456"	exon_version "1"
23	ensembl	CDS	27094095	27094124		.	-	2	gene_id "ENSBTAG00000001444"	gene_version "5"	transcript_id "ENSBTAT00000001893"	transcript_version "5"	exon_number "26"	gene_name "TNXB"	gene_source "ensembl"	gene_biotype "protein_coding"	transcript_name "TNXB-201"	transcript_source "ensembl"	transcript_biotype "protein_coding"	protein_id "ENSBTAP00000001893"	protein_version "5"
23	ensembl	exon	27094398	27094721		.	-	.	gene_id "ENSBTAG00000001444"	gene_version "5"	transcript_id "ENSBTAT00000001893"	transcript_version "5"	exon_number "25"	gene_name "TNXB"	gene_source "ensembl"	gene_biotype "protein_coding"	transcript_name "TNXB-201"	transcript_source "ensembl"	transcript_biotype "protein_coding"	exon_id "ENSBTAE00000280563"	exon_version "2"
23	ensembl	CDS	27094398	27094721		.	-	2	gene_id "ENSBTAG00000001444"	gene_version "5"	transcript_id "ENSBTAT00000001893"	transcript_version "5"	exon_number "25"	gene_name "TNXB"	gene_source "ensembl"	gene_biotype "protein_coding"	transcript_name "TNXB-201"	transcript_source "ensembl"	transcript_biotype "protein_coding"	protein_id "ENSBTAP00000001893"	protein_version "5"
23	ensembl	exon	27096450	27096779		.	-	.	gene_id "ENSBTAG00000001444"	gene_version "5"	transcript_id "ENSBTAT00000001893"	transcript_version "5"	exon_number "24"	gene_name "TNXB"	gene_source "ensembl"	gene_biotype "protein_coding"	transcript_name "TNXB-201"	transcript_source "ensembl"	transcript_biotype "protein_coding"	exon_id "ENSBTAE00000280564"	exon_version "1"
23	ensembl	CDS	27096450	27096779		.	-	2	gene_id "ENSBTAG00000001444"	gene_version "5"	transcript_id "ENSBTAT00000001893"	transcript_version "5"	exon_number "24"	gene_name "TNXB"	gene_source "ensembl"	gene_biotype "protein_coding"	transcript_name "TNXB-201"	transcript_source "ensembl"	transcript_biotype "protein_coding"	protein_id "ENSBTAP00000001893"	protein_version "5"
23	ensembl	exon	27098657	27099058		.	-	.	gene_id "ENSBTAG00000001444"	gene_version "5"	transcript_id "ENSBTAT00000001893"	transcript_version "5"	exon_number "23"	gene_name "TNXB"	gene_source "ensembl"	gene_biotype "protein_coding"	transcript_name "TNXB-201"	transcript_source "ensembl"	transcript_biotype "protein_coding"	exon_id "ENSBTAE00000280565"	exon_version "1"
23	ensembl	CDS	27098657	27099058		.	-	2	gene_id "ENSBTAG00000001444"	gene_version "5"	transcript_id "ENSBTAT00000001893"	transcript_version "5"	exon_number "23"	gene_name "TNXB"	gene_source "ensembl"	gene_biotype "protein_coding"	transcript_name "TNXB-201"	transcript_source "ensembl"	transcript_biotype "protein_coding"	protein_id "ENSBTAP00000001893"	protein_version "5"
23	ensembl	exon	27099418	27099750		.	-	.	gene_id "ENSBTAG00000001444"	gene_version "5"	transcript_id "ENSBTAT00000001893"	transcript_version "5"	exon_number "22"	gene_name "TNXB"	gene_source "ensembl"	gene_biotype "protein_coding"	transcript_name "TNXB-201"	transcript_source "ensembl"	transcript_biotype "protein_coding"	exon_id "ENSBTAE00000280566"	exon_version "1"
23	ensembl	CDS	27099418	27099750		.	-	2	gene_id "ENSBTAG00000001444"	gene_version "5"	transcript_id "ENSBTAT00000001893"	transcript_version "5"	exon_number "22"	gene_name "TNXB"	gene_source "ensembl"	gene_biotype "protein_coding"	transcript_name "TNXB-201"	transcript_source "ensembl"	transcript_biotype "protein_coding"	protein_id "ENSBTAP00000001893"	protein_version "5"
23	ensembl	exon	27101276	27101572		.	-	.	gene_id "ENSBTAG00000001444"	gene_version "5"	transcript_id "ENSBTAT00000001893"	transcript_version "5"	exon_number "21"	gene_name "TNXB"	gene_source "ensembl"	gene_biotype "protein_coding"	transcript_name "TNXB-201"	transcript_source "ensembl"	transcript_biotype "protein_coding"	exon_id "ENSBTAE00000280567"	exon_version "3"
23	ensembl	CDS	27101276	27101572		.	-	2	gene_id "ENSBTAG00000001444"	gene_version "5"	transcript_id "ENSBTAT00000001893"	transcript_version "5"	exon_number "21"	gene_name "TNXB"	gene_source "ensembl"	gene_biotype "protein_coding"	transcript_name "TNXB-201"	transcript_source "ensembl"	transcript_biotype "protein_coding"	protein_id "ENSBTAP00000001893"	protein_version "5"
23	ensembl	exon	27103543	27103890		.	-	.	gene_id "ENSBTAG00000001444"	gene_version "5"	transcript_id "ENSBTAT00000001893"	transcript_version "5"	exon_number "20"	gene_name "TNXB"	gene_source "ensembl"	gene_biotype "protein_coding"	transcript_name "TNXB-201"	transcript_source "ensembl"	transcript_biotype "protein_coding"	exon_id "ENSBTAE00000468813"	exon_version "1"
23	ensembl	CDS	27103543	27103890		.	-	2	gene_id "ENSBTAG00000001444"	gene_version "5"	transcript_id "ENSBTAT00000001893"	transcript_version "5"	exon_number "20"	gene_name "TNXB"	gene_source "ensembl"	gene_biotype "protein_coding"	transcript_name "TNXB-201"	transcript_source "ensembl"	transcript_biotype "protein_coding"	protein_id "ENSBTAP00000001893"	protein_version "5"
23	ensembl	exon	27104276	27104653		.	-	.	gene_id "ENSBTAG00000001444"	gene_version "5"	transcript_id "ENSBTAT00000001893"	transcript_version "5"	exon_number "19"	gene_name "TNXB"	gene_source "ensembl"	gene_biotype "protein_coding"	transcript_name "TNXB-201"	transcript_source "ensembl"	transcript_biotype "protein_coding"	exon_id "ENSBTAE00000455131"	exon_version "1"
23	ensembl	CDS	27104276	27104653		.	-	2	gene_id "ENSBTAG00000001444"	gene_version "5"	transcript_id "ENSBTAT00000001893"	transcript_version "5"	exon_number "19"	gene_name "TNXB"	gene_source "ensembl"	gene_biotype "protein_coding"	transcript_name "TNXB-201"	transcript_source "ensembl"	transcript_biotype "protein_coding"	protein_id "ENSBTAP00000001893"	protein_version "5"
23	ensembl	exon	27105010	27105354		.	-	.	gene_id "ENSBTAG00000001444"	gene_version "5"	transcript_id "ENSBTAT00000001893"	transcript_version "5"	exon_number "18"	gene_name "TNXB"	gene_source "ensembl"	gene_biotype "protein_coding"	transcript_name "TNXB-201"	transcript_source "ensembl"	transcript_biotype "protein_coding"	exon_id "ENSBTAE00000450486"	exon_version "1"
23	ensembl	CDS	27105010	27105354		.	-	2	gene_id "ENSBTAG00000001444"	gene_version "5"	transcript_id "ENSBTAT00000001893"	transcript_version "5"	exon_number "18"	gene_name "TNXB"	gene_source "ensembl"	gene_biotype "protein_coding"	transcript_name "TNXB-201"	transcript_source "ensembl"	transcript_biotype "protein_coding"	protein_id "ENSBTAP00000001893"	protein_version "5"
23	ensembl	exon	27105480	27105800		.	-	.	gene_id "ENSBTAG00000001444"	gene_version "5"	transcript_id "ENSBTAT00000001893"	transcript_version "5"	exon_number "17"	gene_name "TNXB"	gene_source "ensembl"	gene_biotype "protein_coding"	transcript_name "TNXB-201"	transcript_source "ensembl"	transcript_biotype "protein_coding"	exon_id "ENSBTAE00000464116"	exon_version "1"
23	ensembl	CDS	27105480	27105800		.	-	2	gene_id "ENSBTAG00000001444"	gene_version "5"	transcript_id "ENSBTAT00000001893"	transcript_version "5"	exon_number "17"	gene_name "TNXB"	gene_source "ensembl"	gene_biotype "protein_coding"	transcript_name "TNXB-201"	transcript_source "ensembl"	transcript_biotype "protein_coding"	protein_id "ENSBTAP00000001893"	protein_version "5"
23	ensembl	exon	27106350	27106658		.	-	.	gene_id "ENSBTAG00000001444"	gene_version "5"	transcript_id "ENSBTAT00000001893"	transcript_version "5"	exon_number "16"	gene_name "TNXB"	gene_source "ensembl"	gene_biotype "protein_coding"	transcript_name "TNXB-201"	transcript_source "ensembl"	transcript_biotype "protein_coding"	exon_id "ENSBTAE00000468236"	exon_version "1"
23	ensembl	CDS	27106350	27106658		.	-	2	gene_id "ENSBTAG00000001444"	gene_version "5"	transcript_id "ENSBTAT00000001893"	transcript_version "5"	exon_number "16"	gene_name "TNXB"	gene_source "ensembl"	gene_biotype "protein_coding"	transcript_name "TNXB-201"	transcript_source "ensembl"	transcript_biotype "protein_coding"	protein_id "ENSBTAP00000001893"	protein_version "5"
23	ensembl	exon	27106925	27107212		.	-	.	gene_id "ENSBTAG00000001444"	gene_version "5"	transcript_id "ENSBTAT00000001893"	transcript_version "5"	exon_number "15"	gene_name "TNXB"	gene_source "ensembl"	gene_biotype "protein_coding"	transcript_name "TNXB-201"	transcript_source "ensembl"	transcript_biotype "protein_coding"	exon_id "ENSBTAE00000476062"	exon_version "1"
23	ensembl	CDS	27106925	27107212		.	-	2	gene_id "ENSBTAG00000001444"	gene_version "5"	transcript_id "ENSBTAT00000001893"	transcript_version "5"	exon_number "15"	gene_name "TNXB"	gene_source "ensembl"	gene_biotype "protein_coding"	transcript_name "TNXB-201"	transcript_source "ensembl"	transcript_biotype "protein_coding"	protein_id "ENSBTAP00000001893"	protein_version "5"
23	ensembl	exon	27108471	27108770		.	-	.	gene_id "ENSBTAG00000001444"	gene_version "5"	transcript_id "ENSBTAT00000001893"	transcript_version "5"	exon_number "14"	gene_name "TNXB"	gene_source "ensembl"	gene_biotype "protein_coding"	transcript_name "TNXB-201"	transcript_source "ensembl"	transcript_biotype "protein_coding"	exon_id "ENSBTAE00000459446"	exon_version "1"
23	ensembl	CDS	27108471	27108770		.	-	2	gene_id "ENSBTAG00000001444"	gene_version "5"	transcript_id "ENSBTAT00000001893"	transcript_version "5"	exon_number "14"	gene_name "TNXB"	gene_source "ensembl"	gene_biotype "protein_coding"	transcript_name "TNXB-201"	transcript_source "ensembl"	transcript_biotype "protein_coding"	protein_id "ENSBTAP00000001893"	protein_version "5"
23	ensembl	exon	27109795	27110100		.	-	.	gene_id "ENSBTAG00000001444"	gene_version "5"	transcript_id "ENSBTAT00000001893"	transcript_version "5"	exon_number "13"	gene_name "TNXB"	gene_source "ensembl"	gene_biotype "protein_coding"	transcript_name "TNXB-201"	transcript_source "ensembl"	transcript_biotype "protein_coding"	exon_id "ENSBTAE00000467184"	exon_version "1"
23	ensembl	CDS	27109795	27110100		.	-	2	gene_id "ENSBTAG00000001444"	gene_version "5"	transcript_id "ENSBTAT00000001893"	transcript_version "5"	exon_number "13"	gene_name "TNXB"	gene_source "ensembl"	gene_biotype "protein_coding"	transcript_name "TNXB-201"	transcript_source "ensembl"	transcript_biotype "protein_coding"	protein_id "ENSBTAP00000001893"	protein_version "5"
23	ensembl	exon	27114013	27114387		.	-	.	gene_id "ENSBTAG00000001444"	gene_version "5"	transcript_id "ENSBTAT00000001893"	transcript_version "5"	exon_number "12"	gene_name "TNXB"	gene_source "ensembl"	gene_biotype "protein_coding"	transcript_name "TNXB-201"	transcript_source "ensembl"	transcript_biotype "protein_coding"	exon_id "ENSBTAE00000454453"	exon_version "1"
23	ensembl	CDS	27114013	27114387		.	-	2	gene_id "ENSBTAG00000001444"	gene_version "5"	transcript_id "ENSBTAT00000001893"	transcript_version "5"	exon_number "12"	gene_name "TNXB"	gene_source "ensembl"	gene_biotype "protein_coding"	transcript_name "TNXB-201"	transcript_source "ensembl"	transcript_biotype "protein_coding"	protein_id "ENSBTAP00000001893"	protein_version "5"
23	ensembl	exon	27114746	27115105		.	-	.	gene_id "ENSBTAG00000001444"	gene_version "5"	transcript_id "ENSBTAT00000001893"	transcript_version "5"	exon_number "11"	gene_name "TNXB"	gene_source "ensembl"	gene_biotype "protein_coding"	transcript_name "TNXB-201"	transcript_source "ensembl"	transcript_biotype "protein_coding"	exon_id "ENSBTAE00000446124"	exon_version "1"
23	ensembl	CDS	27114746	27115105		.	-	2	gene_id "ENSBTAG00000001444"	gene_version "5"	transcript_id "ENSBTAT00000001893"	transcript_version "5"	exon_number "11"	gene_name "TNXB"	gene_source "ensembl"	gene_biotype "protein_coding"	transcript_name "TNXB-201"	transcript_source "ensembl"	transcript_biotype "protein_coding"	protein_id "ENSBTAP00000001893"	protein_version "5"
23	ensembl	exon	27116671	27116976		.	-	.	gene_id "ENSBTAG00000001444"	gene_version "5"	transcript_id "ENSBTAT00000001893"	transcript_version "5"	exon_number "10"	gene_name "TNXB"	gene_source "ensembl"	gene_biotype "protein_coding"	transcript_name "TNXB-201"	transcript_source "ensembl"	transcript_biotype "protein_coding"	exon_id "ENSBTAE00000464535"	exon_version "1"
23	ensembl	CDS	27116671	27116976		.	-	2	gene_id "ENSBTAG00000001444"	gene_version "5"	transcript_id "ENSBTAT00000001893"	transcript_version "5"	exon_number "10"	gene_name "TNXB"	gene_source "ensembl"	gene_biotype "protein_coding"	transcript_name "TNXB-201"	transcript_source "ensembl"	transcript_biotype "protein_coding"	protein_id "ENSBTAP00000001893"	protein_version "5"
23	ensembl	exon	27117342	27117632		.	-	.	gene_id "ENSBTAG00000001444"	gene_version "5"	transcript_id "ENSBTAT00000001893"	transcript_version "5"	exon_number "9"	gene_name "TNXB"	gene_source "ensembl"	gene_biotype "protein_coding"	transcript_name "TNXB-201"	transcript_source "ensembl"	transcript_biotype "protein_coding"	exon_id "ENSBTAE00000463463"	exon_version "1"
23	ensembl	CDS	27117342	27117632		.	-	2	gene_id "ENSBTAG00000001444"	gene_version "5"	transcript_id "ENSBTAT00000001893"	transcript_version "5"	exon_number "9"	gene_name "TNXB"	gene_source "ensembl"	gene_biotype "protein_coding"	transcript_name "TNXB-201"	transcript_source "ensembl"	transcript_biotype "protein_coding"	protein_id "ENSBTAP00000001893"	protein_version "5"
23	ensembl	exon	27119616	27119909		.	-	.	gene_id "ENSBTAG00000001444"	gene_version "5"	transcript_id "ENSBTAT00000001893"	transcript_version "5"	exon_number "8"	gene_name "TNXB"	gene_source "ensembl"	gene_biotype "protein_coding"	transcript_name "TNXB-201"	transcript_source "ensembl"	transcript_biotype "protein_coding"	exon_id "ENSBTAE00000456898"	exon_version "1"
23	ensembl	CDS	27119616	27119909		.	-	2	gene_id "ENSBTAG00000001444"	gene_version "5"	transcript_id "ENSBTAT00000001893"	transcript_version "5"	exon_number "8"	gene_name "TNXB"	gene_source "ensembl"	gene_biotype "protein_coding"	transcript_name "TNXB-201"	transcript_source "ensembl"	transcript_biotype "protein_coding"	protein_id "ENSBTAP00000001893"	protein_version "5"
23	ensembl	exon	27121046	27121414		.	-	.	gene_id "ENSBTAG00000001444"	gene_version "5"	transcript_id "ENSBTAT00000001893"	transcript_version "5"	exon_number "7"	gene_name "TNXB"	gene_source "ensembl"	gene_biotype "protein_coding"	transcript_name "TNXB-201"	transcript_source "ensembl"	transcript_biotype "protein_coding"	exon_id "ENSBTAE00000470084"	exon_version "1"
23	ensembl	CDS	27121046	27121414		.	-	2	gene_id "ENSBTAG00000001444"	gene_version "5"	transcript_id "ENSBTAT00000001893"	transcript_version "5"	exon_number "7"	gene_name "TNXB"	gene_source "ensembl"	gene_biotype "protein_coding"	transcript_name "TNXB-201"	transcript_source "ensembl"	transcript_biotype "protein_coding"	protein_id "ENSBTAP00000001893"	protein_version "5"
23	ensembl	exon	27128595	27128858		.	-	.	gene_id "ENSBTAG00000001444"	gene_version "5"	transcript_id "ENSBTAT00000001893"	transcript_version "5"	exon_number "6"	gene_name "TNXB"	gene_source "ensembl"	gene_biotype "protein_coding"	transcript_name "TNXB-201"	transcript_source "ensembl"	transcript_biotype "protein_coding"	exon_id "ENSBTAE00000451939"	exon_version "1"
23	ensembl	CDS	27128595	27128858		.	-	2	gene_id "ENSBTAG00000001444"	gene_version "5"	transcript_id "ENSBTAT00000001893"	transcript_version "5"	exon_number "6"	gene_name "TNXB"	gene_source "ensembl"	gene_biotype "protein_coding"	transcript_name "TNXB-201"	transcript_source "ensembl"	transcript_biotype "protein_coding"	protein_id "ENSBTAP00000001893"	protein_version "5"
23	ensembl	exon	27129045	27129201		.	-	.	gene_id "ENSBTAG00000001444"	gene_version "5"	transcript_id "ENSBTAT00000001893"	transcript_version "5"	exon_number "5"	gene_name "TNXB"	gene_source "ensembl"	gene_biotype "protein_coding"	transcript_name "TNXB-201"	transcript_source "ensembl"	transcript_biotype "protein_coding"	exon_id "ENSBTAE00000448572"	exon_version "1"
23	ensembl	CDS	27129045	27129201		.	-	0	gene_id "ENSBTAG00000001444"	gene_version "5"	transcript_id "ENSBTAT00000001893"	transcript_version "5"	exon_number "5"	gene_name "TNXB"	gene_source "ensembl"	gene_biotype "protein_coding"	transcript_name "TNXB-201"	transcript_source "ensembl"	transcript_biotype "protein_coding"	protein_id "ENSBTAP00000001893"	protein_version "5"
23	ensembl	exon	27133625	27133740		.	-	.	gene_id "ENSBTAG00000001444"	gene_version "5"	transcript_id "ENSBTAT00000001893"	transcript_version "5"	exon_number "4"	gene_name "TNXB"	gene_source "ensembl"	gene_biotype "protein_coding"	transcript_name "TNXB-201"	transcript_source "ensembl"	transcript_biotype "protein_coding"	exon_id "ENSBTAE00000474830"	exon_version "1"
23	ensembl	CDS	27133625	27133740		.	-	2	gene_id "ENSBTAG00000001444"	gene_version "5"	transcript_id "ENSBTAT00000001893"	transcript_version "5"	exon_number "4"	gene_name "TNXB"	gene_source "ensembl"	gene_biotype "protein_coding"	transcript_name "TNXB-201"	transcript_source "ensembl"	transcript_biotype "protein_coding"	protein_id "ENSBTAP00000001893"	protein_version "5"
23	ensembl	exon	27134252	27136090		.	-	.	gene_id "ENSBTAG00000001444"	gene_version "5"	transcript_id "ENSBTAT00000001893"	transcript_version "5"	exon_number "3"	gene_name "TNXB"	gene_source "ensembl"	gene_biotype "protein_coding"	transcript_name "TNXB-201"	transcript_source "ensembl"	transcript_biotype "protein_coding"	exon_id "ENSBTAE00000475751"	exon_version "1"
23	ensembl	CDS	27134252	27136090		.	-	2	gene_id "ENSBTAG00000001444"	gene_version "5"	transcript_id "ENSBTAT00000001893"	transcript_version "5"	exon_number "3"	gene_name "TNXB"	gene_source "ensembl"	gene_biotype "protein_coding"	transcript_name "TNXB-201"	transcript_source "ensembl"	transcript_biotype "protein_coding"	protein_id "ENSBTAP00000001893"	protein_version "5"
23	ensembl	exon	27136435	27136585		.	-	.	gene_id "ENSBTAG00000001444"	gene_version "5"	transcript_id "ENSBTAT00000001893"	transcript_version "5"	exon_number "2"	gene_name "TNXB"	gene_source "ensembl"	gene_biotype "protein_coding"	transcript_name "TNXB-201"	transcript_source "ensembl"	transcript_biotype "protein_coding"	exon_id "ENSBTAE00000447829"	exon_version "1"
23	ensembl	CDS	27136435	27136585		.	-	0	gene_id "ENSBTAG00000001444"	gene_version "5"	transcript_id "ENSBTAT00000001893"	transcript_version "5"	exon_number "2"	gene_name "TNXB"	gene_source "ensembl"	gene_biotype "protein_coding"	transcript_name "TNXB-201"	transcript_source "ensembl"	transcript_biotype "protein_coding"	protein_id "ENSBTAP00000001893"	protein_version "5"
23	ensembl	exon	27136937	27136954		.	-	.	gene_id "ENSBTAG00000001444"	gene_version "5"	transcript_id "ENSBTAT00000001893"	transcript_version "5"	exon_number "1"	gene_name "TNXB"	gene_source "ensembl"	gene_biotype "protein_coding"	transcript_name "TNXB-201"	transcript_source "ensembl"	transcript_biotype "protein_coding"	exon_id "ENSBTAE00000482077"	exon_version "1"
23	ensembl	CDS	27136937	27136954		.	-	0	gene_id "ENSBTAG00000001444"	gene_version "5"	transcript_id "ENSBTAT00000001893"	transcript_version "5"	exon_number "1"	gene_name "TNXB"	gene_source "ensembl"	gene_biotype "protein_coding"	transcript_name "TNXB-201"	transcript_source "ensembl"	transcript_biotype "protein_coding"	protein_id "ENSBTAP00000001893"	protein_version "5"
23	ensembl	start_codon	27136952	27136954		.	-	0	gene_id "ENSBTAG00000001444"	gene_version "5"	transcript_id "ENSBTAT00000001893"	transcript_version "5"	exon_number "1"	gene_name "TNXB"	gene_source "ensembl"	gene_biotype "protein_coding"	transcript_name "TNXB-201"	transcript_source "ensembl"	transcript_biotype "protein_coding"
23	ensembl	gene	27152083	27165021		.	+	.	gene_id "ENSBTAG00000006864"	gene_version "5"	gene_source "ensembl"	gene_biotype "protein_coding"
23	ensembl	transcript	27152083	27165021		.	+	.	gene_id "ENSBTAG00000006864"	gene_version "5"	transcript_id "ENSBTAT00000045468"	transcript_version "3"	gene_source "ensembl"	gene_biotype "protein_coding"	transcript_source "ensembl"	transcript_biotype "protein_coding"
23	ensembl	exon	27152083	27152189		.	+	.	gene_id "ENSBTAG00000006864"	gene_version "5"	transcript_id "ENSBTAT00000045468"	transcript_version "3"	exon_number "1"	gene_source "ensembl"	gene_biotype "protein_coding"	transcript_source "ensembl"	transcript_biotype "protein_coding"	exon_id "ENSBTAE00000413448"	exon_version "2"
23	ensembl	five_prime_utr	27152083	27152112		.	+	.	gene_id "ENSBTAG00000006864"	gene_version "5"	transcript_id "ENSBTAT00000045468"	transcript_version "3"	gene_source "ensembl"	gene_biotype "protein_coding"	transcript_source "ensembl"	transcript_biotype "protein_coding"
23	ensembl	CDS	27152113	27152189		.	+	0	gene_id "ENSBTAG00000006864"	gene_version "5"	transcript_id "ENSBTAT00000045468"	transcript_version "3"	exon_number "1"	gene_source "ensembl"	gene_biotype "protein_coding"	transcript_source "ensembl"	transcript_biotype "protein_coding"	protein_id "ENSBTAP00000042856"	protein_version "3"
23	ensembl	exon	27152316	27152358		.	+	.	gene_id "ENSBTAG00000006864"	gene_version "5"	transcript_id "ENSBTAT00000045468"	transcript_version "3"	exon_number "2"	gene_source "ensembl"	gene_biotype "protein_coding"	transcript_source "ensembl"	transcript_biotype "protein_coding"	exon_id "ENSBTAE00000337248"	exon_version "1"
23	ensembl	CDS	27152316	27152358		.	+	1	gene_id "ENSBTAG00000006864"	gene_version "5"	transcript_id "ENSBTAT00000045468"	transcript_version "3"	exon_number "2"	gene_source "ensembl"	gene_biotype "protein_coding"	transcript_source "ensembl"	transcript_biotype "protein_coding"	protein_id "ENSBTAP00000042856"	protein_version "3"
23	ensembl	exon	27152361	27152513		.	+	.	gene_id "ENSBTAG00000006864"	gene_version "5"	transcript_id "ENSBTAT00000045468"	transcript_version "3"	exon_number "3"	gene_source "ensembl"	gene_biotype "protein_coding"	transcript_source "ensembl"	transcript_biotype "protein_coding"	exon_id "ENSBTAE00000337242"	exon_version "1"
23	ensembl	CDS	27152361	27152513		.	+	0	gene_id "ENSBTAG00000006864"	gene_version "5"	transcript_id "ENSBTAT00000045468"	transcript_version "3"	exon_number "3"	gene_source "ensembl"	gene_biotype "protein_coding"	transcript_source "ensembl"	transcript_biotype "protein_coding"	protein_id "ENSBTAP00000042856"	protein_version "3"
23	ensembl	exon	27152700	27152901		.	+	.	gene_id "ENSBTAG00000006864"	gene_version "5"	transcript_id "ENSBTAT00000045468"	transcript_version "3"	exon_number "4"	gene_source "ensembl"	gene_biotype "protein_coding"	transcript_source "ensembl"	transcript_biotype "protein_coding"	exon_id "ENSBTAE00000446370"	exon_version "1"
23	ensembl	CDS	27152700	27152901		.	+	0	gene_id "ENSBTAG00000006864"	gene_version "5"	transcript_id "ENSBTAT00000045468"	transcript_version "3"	exon_number "4"	gene_source "ensembl"	gene_biotype "protein_coding"	transcript_source "ensembl"	transcript_biotype "protein_coding"	protein_id "ENSBTAP00000042856"	protein_version "3"
23	ensembl	exon	27153091	27153161		.	+	.	gene_id "ENSBTAG00000006864"	gene_version "5"	transcript_id "ENSBTAT00000045468"	transcript_version "3"	exon_number "5"	gene_source "ensembl"	gene_biotype "protein_coding"	transcript_source "ensembl"	transcript_biotype "protein_coding"	exon_id "ENSBTAE00000476115"	exon_version "1"
23	ensembl	CDS	27153091	27153161		.	+	2	gene_id "ENSBTAG00000006864"	gene_version "5"	transcript_id "ENSBTAT00000045468"	transcript_version "3"	exon_number "5"	gene_source "ensembl"	gene_biotype "protein_coding"	transcript_source "ensembl"	transcript_biotype "protein_coding"	protein_id "ENSBTAP00000042856"	protein_version "3"
23	ensembl	exon	27153268	27153332		.	+	.	gene_id "ENSBTAG00000006864"	gene_version "5"	transcript_id "ENSBTAT00000045468"	transcript_version "3"	exon_number "6"	gene_source "ensembl"	gene_biotype "protein_coding"	transcript_source "ensembl"	transcript_biotype "protein_coding"	exon_id "ENSBTAE00000337229"	exon_version "1"
23	ensembl	CDS	27153268	27153332		.	+	0	gene_id "ENSBTAG00000006864"	gene_version "5"	transcript_id "ENSBTAT00000045468"	transcript_version "3"	exon_number "6"	gene_source "ensembl"	gene_biotype "protein_coding"	transcript_source "ensembl"	transcript_biotype "protein_coding"	protein_id "ENSBTAP00000042856"	protein_version "3"
23	ensembl	exon	27153473	27153485		.	+	.	gene_id "ENSBTAG00000006864"	gene_version "5"	transcript_id "ENSBTAT00000045468"	transcript_version "3"	exon_number "7"	gene_source "ensembl"	gene_biotype "protein_coding"	transcript_source "ensembl"	transcript_biotype "protein_coding"	exon_id "ENSBTAE00000465455"	exon_version "1"
23	ensembl	CDS	27153473	27153485		.	+	1	gene_id "ENSBTAG00000006864"	gene_version "5"	transcript_id "ENSBTAT00000045468"	transcript_version "3"	exon_number "7"	gene_source "ensembl"	gene_biotype "protein_coding"	transcript_source "ensembl"	transcript_biotype "protein_coding"	protein_id "ENSBTAP00000042856"	protein_version "3"
23	ensembl	exon	27153531	27153581		.	+	.	gene_id "ENSBTAG00000006864"	gene_version "5"	transcript_id "ENSBTAT00000045468"	transcript_version "3"	exon_number "8"	gene_source "ensembl"	gene_biotype "protein_coding"	transcript_source "ensembl"	transcript_biotype "protein_coding"	exon_id "ENSBTAE00000337219"	exon_version "1"
23	ensembl	CDS	27153531	27153581		.	+	0	gene_id "ENSBTAG00000006864"	gene_version "5"	transcript_id "ENSBTAT00000045468"	transcript_version "3"	exon_number "8"	gene_source "ensembl"	gene_biotype "protein_coding"	transcript_source "ensembl"	transcript_biotype "protein_coding"	protein_id "ENSBTAP00000042856"	protein_version "3"
23	ensembl	exon	27153583	27153598		.	+	.	gene_id "ENSBTAG00000006864"	gene_version "5"	transcript_id "ENSBTAT00000045468"	transcript_version "3"	exon_number "9"	gene_source "ensembl"	gene_biotype "protein_coding"	transcript_source "ensembl"	transcript_biotype "protein_coding"	exon_id "ENSBTAE00000462466"	exon_version "1"
23	ensembl	CDS	27153583	27153598		.	+	0	gene_id "ENSBTAG00000006864"	gene_version "5"	transcript_id "ENSBTAT00000045468"	transcript_version "3"	exon_number "9"	gene_source "ensembl"	gene_biotype "protein_coding"	transcript_source "ensembl"	transcript_biotype "protein_coding"	protein_id "ENSBTAP00000042856"	protein_version "3"
23	ensembl	exon	27153779	27153875		.	+	.	gene_id "ENSBTAG00000006864"	gene_version "5"	transcript_id "ENSBTAT00000045468"	transcript_version "3"	exon_number "10"	gene_source "ensembl"	gene_biotype "protein_coding"	transcript_source "ensembl"	transcript_biotype "protein_coding"	exon_id "ENSBTAE00000468111"	exon_version "1"
23	ensembl	CDS	27153779	27153875		.	+	2	gene_id "ENSBTAG00000006864"	gene_version "5"	transcript_id "ENSBTAT00000045468"	transcript_version "3"	exon_number "10"	gene_source "ensembl"	gene_biotype "protein_coding"	transcript_source "ensembl"	transcript_biotype "protein_coding"	protein_id "ENSBTAP00000042856"	protein_version "3"
23	ensembl	exon	27154015	27154120		.	+	.	gene_id "ENSBTAG00000006864"	gene_version "5"	transcript_id "ENSBTAT00000045468"	transcript_version "3"	exon_number "11"	gene_source "ensembl"	gene_biotype "protein_coding"	transcript_source "ensembl"	transcript_biotype "protein_coding"	exon_id "ENSBTAE00000452731"	exon_version "1"
23	ensembl	CDS	27154015	27154120		.	+	1	gene_id "ENSBTAG00000006864"	gene_version "5"	transcript_id "ENSBTAT00000045468"	transcript_version "3"	exon_number "11"	gene_source "ensembl"	gene_biotype "protein_coding"	transcript_source "ensembl"	transcript_biotype "protein_coding"	protein_id "ENSBTAP00000042856"	protein_version "3"
23	ensembl	exon	27154230	27154328		.	+	.	gene_id "ENSBTAG00000006864"	gene_version "5"	transcript_id "ENSBTAT00000045468"	transcript_version "3"	exon_number "12"	gene_source "ensembl"	gene_biotype "protein_coding"	transcript_source "ensembl"	transcript_biotype "protein_coding"	exon_id "ENSBTAE00000337205"	exon_version "1"
23	ensembl	CDS	27154230	27154328		.	+	0	gene_id "ENSBTAG00000006864"	gene_version "5"	transcript_id "ENSBTAT00000045468"	transcript_version "3"	exon_number "12"	gene_source "ensembl"	gene_biotype "protein_coding"	transcript_source "ensembl"	transcript_biotype "protein_coding"	protein_id "ENSBTAP00000042856"	protein_version "3"
23	ensembl	exon	27154333	27154363		.	+	.	gene_id "ENSBTAG00000006864"	gene_version "5"	transcript_id "ENSBTAT00000045468"	transcript_version "3"	exon_number "13"	gene_source "ensembl"	gene_biotype "protein_coding"	transcript_source "ensembl"	transcript_biotype "protein_coding"	exon_id "ENSBTAE00000337201"	exon_version "2"
23	ensembl	CDS	27154333	27154363		.	+	0	gene_id "ENSBTAG00000006864"	gene_version "5"	transcript_id "ENSBTAT00000045468"	transcript_version "3"	exon_number "13"	gene_source "ensembl"	gene_biotype "protein_coding"	transcript_source "ensembl"	transcript_biotype "protein_coding"	protein_id "ENSBTAP00000042856"	protein_version "3"
23	ensembl	exon	27155027	27155142		.	+	.	gene_id "ENSBTAG00000006864"	gene_version "5"	transcript_id "ENSBTAT00000045468"	transcript_version "3"	exon_number "14"	gene_source "ensembl"	gene_biotype "protein_coding"	transcript_source "ensembl"	transcript_biotype "protein_coding"	exon_id "ENSBTAE00000456088"	exon_version "1"
23	ensembl	CDS	27155027	27155142		.	+	2	gene_id "ENSBTAG00000006864"	gene_version "5"	transcript_id "ENSBTAT00000045468"	transcript_version "3"	exon_number "14"	gene_source "ensembl"	gene_biotype "protein_coding"	transcript_source "ensembl"	transcript_biotype "protein_coding"	protein_id "ENSBTAP00000042856"	protein_version "3"
23	ensembl	exon	27155253	27155429		.	+	.	gene_id "ENSBTAG00000006864"	gene_version "5"	transcript_id "ENSBTAT00000045468"	transcript_version "3"	exon_number "15"	gene_source "ensembl"	gene_biotype "protein_coding"	transcript_source "ensembl"	transcript_biotype "protein_coding"	exon_id "ENSBTAE00000446654"	exon_version "1"
23	ensembl	CDS	27155253	27155429		.	+	0	gene_id "ENSBTAG00000006864"	gene_version "5"	transcript_id "ENSBTAT00000045468"	transcript_version "3"	exon_number "15"	gene_source "ensembl"	gene_biotype "protein_coding"	transcript_source "ensembl"	transcript_biotype "protein_coding"	protein_id "ENSBTAP00000042856"	protein_version "3"
23	ensembl	exon	27155556	27155738		.	+	.	gene_id "ENSBTAG00000006864"	gene_version "5"	transcript_id "ENSBTAT00000045468"	transcript_version "3"	exon_number "16"	gene_source "ensembl"	gene_biotype "protein_coding"	transcript_source "ensembl"	transcript_biotype "protein_coding"	exon_id "ENSBTAE00000460640"	exon_version "1"
23	ensembl	CDS	27155556	27155738		.	+	0	gene_id "ENSBTAG00000006864"	gene_version "5"	transcript_id "ENSBTAT00000045468"	transcript_version "3"	exon_number "16"	gene_source "ensembl"	gene_biotype "protein_coding"	transcript_source "ensembl"	transcript_biotype "protein_coding"	protein_id "ENSBTAP00000042856"	protein_version "3"
23	ensembl	exon	27155860	27156045		.	+	.	gene_id "ENSBTAG00000006864"	gene_version "5"	transcript_id "ENSBTAT00000045468"	transcript_version "3"	exon_number "17"	gene_source "ensembl"	gene_biotype "protein_coding"	transcript_source "ensembl"	transcript_biotype "protein_coding"	exon_id "ENSBTAE00000456006"	exon_version "1"
23	ensembl	CDS	27155860	27156045		.	+	0	gene_id "ENSBTAG00000006864"	gene_version "5"	transcript_id "ENSBTAT00000045468"	transcript_version "3"	exon_number "17"	gene_source "ensembl"	gene_biotype "protein_coding"	transcript_source "ensembl"	transcript_biotype "protein_coding"	protein_id "ENSBTAP00000042856"	protein_version "3"
23	ensembl	exon	27156211	27156369		.	+	.	gene_id "ENSBTAG00000006864"	gene_version "5"	transcript_id "ENSBTAT00000045468"	transcript_version "3"	exon_number "18"	gene_source "ensembl"	gene_biotype "protein_coding"	transcript_source "ensembl"	transcript_biotype "protein_coding"	exon_id "ENSBTAE00000453312"	exon_version "1"
23	ensembl	CDS	27156211	27156369		.	+	0	gene_id "ENSBTAG00000006864"	gene_version "5"	transcript_id "ENSBTAT00000045468"	transcript_version "3"	exon_number "18"	gene_source "ensembl"	gene_biotype "protein_coding"	transcript_source "ensembl"	transcript_biotype "protein_coding"	protein_id "ENSBTAP00000042856"	protein_version "3"
23	ensembl	exon	27156627	27156753		.	+	.	gene_id "ENSBTAG00000006864"	gene_version "5"	transcript_id "ENSBTAT00000045468"	transcript_version "3"	exon_number "19"	gene_source "ensembl"	gene_biotype "protein_coding"	transcript_source "ensembl"	transcript_biotype "protein_coding"	exon_id "ENSBTAE00000469925"	exon_version "1"
23	ensembl	CDS	27156627	27156753		.	+	0	gene_id "ENSBTAG00000006864"	gene_version "5"	transcript_id "ENSBTAT00000045468"	transcript_version "3"	exon_number "19"	gene_source "ensembl"	gene_biotype "protein_coding"	transcript_source "ensembl"	transcript_biotype "protein_coding"	protein_id "ENSBTAP00000042856"	protein_version "3"
23	ensembl	exon	27156927	27157001		.	+	.	gene_id "ENSBTAG00000006864"	gene_version "5"	transcript_id "ENSBTAT00000045468"	transcript_version "3"	exon_number "20"	gene_source "ensembl"	gene_biotype "protein_coding"	transcript_source "ensembl"	transcript_biotype "protein_coding"	exon_id "ENSBTAE00000468890"	exon_version "1"
23	ensembl	CDS	27156927	27157001		.	+	2	gene_id "ENSBTAG00000006864"	gene_version "5"	transcript_id "ENSBTAT00000045468"	transcript_version "3"	exon_number "20"	gene_source "ensembl"	gene_biotype "protein_coding"	transcript_source "ensembl"	transcript_biotype "protein_coding"	protein_id "ENSBTAP00000042856"	protein_version "3"
23	ensembl	exon	27157487	27157684		.	+	.	gene_id "ENSBTAG00000006864"	gene_version "5"	transcript_id "ENSBTAT00000045468"	transcript_version "3"	exon_number "21"	gene_source "ensembl"	gene_biotype "protein_coding"	transcript_source "ensembl"	transcript_biotype "protein_coding"	exon_id "ENSBTAE00000478288"	exon_version "1"
23	ensembl	CDS	27157487	27157684		.	+	2	gene_id "ENSBTAG00000006864"	gene_version "5"	transcript_id "ENSBTAT00000045468"	transcript_version "3"	exon_number "21"	gene_source "ensembl"	gene_biotype "protein_coding"	transcript_source "ensembl"	transcript_biotype "protein_coding"	protein_id "ENSBTAP00000042856"	protein_version "3"
23	ensembl	exon	27157778	27157889		.	+	.	gene_id "ENSBTAG00000006864"	gene_version "5"	transcript_id "ENSBTAT00000045468"	transcript_version "3"	exon_number "22"	gene_source "ensembl"	gene_biotype "protein_coding"	transcript_source "ensembl"	transcript_biotype "protein_coding"	exon_id "ENSBTAE00000443291"	exon_version "1"
23	ensembl	CDS	27157778	27157889		.	+	2	gene_id "ENSBTAG00000006864"	gene_version "5"	transcript_id "ENSBTAT00000045468"	transcript_version "3"	exon_number "22"	gene_source "ensembl"	gene_biotype "protein_coding"	transcript_source "ensembl"	transcript_biotype "protein_coding"	protein_id "ENSBTAP00000042856"	protein_version "3"
23	ensembl	exon	27157981	27158051		.	+	.	gene_id "ENSBTAG00000006864"	gene_version "5"	transcript_id "ENSBTAT00000045468"	transcript_version "3"	exon_number "23"	gene_source "ensembl"	gene_biotype "protein_coding"	transcript_source "ensembl"	transcript_biotype "protein_coding"	exon_id "ENSBTAE00000480924"	exon_version "1"
23	ensembl	CDS	27157981	27158051		.	+	1	gene_id "ENSBTAG00000006864"	gene_version "5"	transcript_id "ENSBTAT00000045468"	transcript_version "3"	exon_number "23"	gene_source "ensembl"	gene_biotype "protein_coding"	transcript_source "ensembl"	transcript_biotype "protein_coding"	protein_id "ENSBTAP00000042856"	protein_version "3"
23	ensembl	exon	27158320	27158459		.	+	.	gene_id "ENSBTAG00000006864"	gene_version "5"	transcript_id "ENSBTAT00000045468"	transcript_version "3"	exon_number "24"	gene_source "ensembl"	gene_biotype "protein_coding"	transcript_source "ensembl"	transcript_biotype "protein_coding"	exon_id "ENSBTAE00000417649"	exon_version "1"
23	ensembl	CDS	27158320	27158459		.	+	2	gene_id "ENSBTAG00000006864"	gene_version "5"	transcript_id "ENSBTAT00000045468"	transcript_version "3"	exon_number "24"	gene_source "ensembl"	gene_biotype "protein_coding"	transcript_source "ensembl"	transcript_biotype "protein_coding"	protein_id "ENSBTAP00000042856"	protein_version "3"
23	ensembl	exon	27158571	27158780		.	+	.	gene_id "ENSBTAG00000006864"	gene_version "5"	transcript_id "ENSBTAT00000045468"	transcript_version "3"	exon_number "25"	gene_source "ensembl"	gene_biotype "protein_coding"	transcript_source "ensembl"	transcript_biotype "protein_coding"	exon_id "ENSBTAE00000469855"	exon_version "1"
23	ensembl	CDS	27158571	27158780		.	+	0	gene_id "ENSBTAG00000006864"	gene_version "5"	transcript_id "ENSBTAT00000045468"	transcript_version "3"	exon_number "25"	gene_source "ensembl"	gene_biotype "protein_coding"	transcript_source "ensembl"	transcript_biotype "protein_coding"	protein_id "ENSBTAP00000042856"	protein_version "3"
23	ensembl	exon	27159010	27159061		.	+	.	gene_id "ENSBTAG00000006864"	gene_version "5"	transcript_id "ENSBTAT00000045468"	transcript_version "3"	exon_number "26"	gene_source "ensembl"	gene_biotype "protein_coding"	transcript_source "ensembl"	transcript_biotype "protein_coding"	exon_id "ENSBTAE00000468464"	exon_version "1"
23	ensembl	CDS	27159010	27159061		.	+	0	gene_id "ENSBTAG00000006864"	gene_version "5"	transcript_id "ENSBTAT00000045468"	transcript_version "3"	exon_number "26"	gene_source "ensembl"	gene_biotype "protein_coding"	transcript_source "ensembl"	transcript_biotype "protein_coding"	protein_id "ENSBTAP00000042856"	protein_version "3"
23	ensembl	exon	27159161	27159250		.	+	.	gene_id "ENSBTAG00000006864"	gene_version "5"	transcript_id "ENSBTAT00000045468"	transcript_version "3"	exon_number "27"	gene_source "ensembl"	gene_biotype "protein_coding"	transcript_source "ensembl"	transcript_biotype "protein_coding"	exon_id "ENSBTAE00000483137"	exon_version "1"
23	ensembl	CDS	27159161	27159250		.	+	2	gene_id "ENSBTAG00000006864"	gene_version "5"	transcript_id "ENSBTAT00000045468"	transcript_version "3"	exon_number "27"	gene_source "ensembl"	gene_biotype "protein_coding"	transcript_source "ensembl"	transcript_biotype "protein_coding"	protein_id "ENSBTAP00000042856"	protein_version "3"
23	ensembl	exon	27159398	27159567		.	+	.	gene_id "ENSBTAG00000006864"	gene_version "5"	transcript_id "ENSBTAT00000045468"	transcript_version "3"	exon_number "28"	gene_source "ensembl"	gene_biotype "protein_coding"	transcript_source "ensembl"	transcript_biotype "protein_coding"	exon_id "ENSBTAE00000337157"	exon_version "1"
23	ensembl	CDS	27159398	27159567		.	+	2	gene_id "ENSBTAG00000006864"	gene_version "5"	transcript_id "ENSBTAT00000045468"	transcript_version "3"	exon_number "28"	gene_source "ensembl"	gene_biotype "protein_coding"	transcript_source "ensembl"	transcript_biotype "protein_coding"	protein_id "ENSBTAP00000042856"	protein_version "3"
23	ensembl	exon	27159570	27159606		.	+	.	gene_id "ENSBTAG00000006864"	gene_version "5"	transcript_id "ENSBTAT00000045468"	transcript_version "3"	exon_number "29"	gene_source "ensembl"	gene_biotype "protein_coding"	transcript_source "ensembl"	transcript_biotype "protein_coding"	exon_id "ENSBTAE00000337156"	exon_version "1"
23	ensembl	CDS	27159570	27159606		.	+	0	gene_id "ENSBTAG00000006864"	gene_version "5"	transcript_id "ENSBTAT00000045468"	transcript_version "3"	exon_number "29"	gene_source "ensembl"	gene_biotype "protein_coding"	transcript_source "ensembl"	transcript_biotype "protein_coding"	protein_id "ENSBTAP00000042856"	protein_version "3"
23	ensembl	exon	27159784	27159859		.	+	.	gene_id "ENSBTAG00000006864"	gene_version "5"	transcript_id "ENSBTAT00000045468"	transcript_version "3"	exon_number "30"	gene_source "ensembl"	gene_biotype "protein_coding"	transcript_source "ensembl"	transcript_biotype "protein_coding"	exon_id "ENSBTAE00000464474"	exon_version "1"
23	ensembl	CDS	27159784	27159859		.	+	2	gene_id "ENSBTAG00000006864"	gene_version "5"	transcript_id "ENSBTAT00000045468"	transcript_version "3"	exon_number "30"	gene_source "ensembl"	gene_biotype "protein_coding"	transcript_source "ensembl"	transcript_biotype "protein_coding"	protein_id "ENSBTAP00000042856"	protein_version "3"
23	ensembl	transcript	27159842	27165021		.	+	.	gene_id "ENSBTAG00000006864"	gene_version "5"	transcript_id "ENSBTAT00000025729"	transcript_version "5"	gene_source "ensembl"	gene_biotype "protein_coding"	transcript_source "ensembl"	transcript_biotype "protein_coding"
23	ensembl	exon	27159842	27159859		.	+	.	gene_id "ENSBTAG00000006864"	gene_version "5"	transcript_id "ENSBTAT00000025729"	transcript_version "5"	exon_number "1"	gene_source "ensembl"	gene_biotype "protein_coding"	transcript_source "ensembl"	transcript_biotype "protein_coding"	exon_id "ENSBTAE00000463286"	exon_version "1"
23	ensembl	five_prime_utr	27159842	27159859		.	+	.	gene_id "ENSBTAG00000006864"	gene_version "5"	transcript_id "ENSBTAT00000025729"	transcript_version "5"	gene_source "ensembl"	gene_biotype "protein_coding"	transcript_source "ensembl"	transcript_biotype "protein_coding"
23	ensembl	exon	27160020	27160176		.	+	.	gene_id "ENSBTAG00000006864"	gene_version "5"	transcript_id "ENSBTAT00000045468"	transcript_version "3"	exon_number "31"	gene_source "ensembl"	gene_biotype "protein_coding"	transcript_source "ensembl"	transcript_biotype "protein_coding"	exon_id "ENSBTAE00000458138"	exon_version "1"
23	ensembl	CDS	27160020	27160176		.	+	1	gene_id "ENSBTAG00000006864"	gene_version "5"	transcript_id "ENSBTAT00000045468"	transcript_version "3"	exon_number "31"	gene_source "ensembl"	gene_biotype "protein_coding"	transcript_source "ensembl"	transcript_biotype "protein_coding"	protein_id "ENSBTAP00000042856"	protein_version "3"
23	ensembl	exon	27160020	27160176		.	+	.	gene_id "ENSBTAG00000006864"	gene_version "5"	transcript_id "ENSBTAT00000025729"	transcript_version "5"	exon_number "2"	gene_source "ensembl"	gene_biotype "protein_coding"	transcript_source "ensembl"	transcript_biotype "protein_coding"	exon_id "ENSBTAE00000453880"	exon_version "1"
23	ensembl	five_prime_utr	27160020	27160158		.	+	.	gene_id "ENSBTAG00000006864"	gene_version "5"	transcript_id "ENSBTAT00000025729"	transcript_version "5"	gene_source "ensembl"	gene_biotype "protein_coding"	transcript_source "ensembl"	transcript_biotype "protein_coding"
23	ensembl	CDS	27160159	27160176		.	+	0	gene_id "ENSBTAG00000006864"	gene_version "5"	transcript_id "ENSBTAT00000025729"	transcript_version "5"	exon_number "2"	gene_source "ensembl"	gene_biotype "protein_coding"	transcript_source "ensembl"	transcript_biotype "protein_coding"	protein_id "ENSBTAP00000025729"	protein_version "5"
23	ensembl	exon	27160277	27160390		.	+	.	gene_id "ENSBTAG00000006864"	gene_version "5"	transcript_id "ENSBTAT00000045468"	transcript_version "3"	exon_number "32"	gene_source "ensembl"	gene_biotype "protein_coding"	transcript_source "ensembl"	transcript_biotype "protein_coding"	exon_id "ENSBTAE00000468241"	exon_version "1"
23	ensembl	CDS	27160277	27160390		.	+	0	gene_id "ENSBTAG00000006864"	gene_version "5"	transcript_id "ENSBTAT00000045468"	transcript_version "3"	exon_number "32"	gene_source "ensembl"	gene_biotype "protein_coding"	transcript_source "ensembl"	transcript_biotype "protein_coding"	protein_id "ENSBTAP00000042856"	protein_version "3"
23	ensembl	exon	27160277	27160390		.	+	.	gene_id "ENSBTAG00000006864"	gene_version "5"	transcript_id "ENSBTAT00000025729"	transcript_version "5"	exon_number "3"	gene_source "ensembl"	gene_biotype "protein_coding"	transcript_source "ensembl"	transcript_biotype "protein_coding"	exon_id "ENSBTAE00000468241"	exon_version "1"
23	ensembl	CDS	27160277	27160390		.	+	0	gene_id "ENSBTAG00000006864"	gene_version "5"	transcript_id "ENSBTAT00000025729"	transcript_version "5"	exon_number "3"	gene_source "ensembl"	gene_biotype "protein_coding"	transcript_source "ensembl"	transcript_biotype "protein_coding"	protein_id "ENSBTAP00000025729"	protein_version "5"
23	ensembl	exon	27160473	27160644		.	+	.	gene_id "ENSBTAG00000006864"	gene_version "5"	transcript_id "ENSBTAT00000045468"	transcript_version "3"	exon_number "33"	gene_source "ensembl"	gene_biotype "protein_coding"	transcript_source "ensembl"	transcript_biotype "protein_coding"	exon_id "ENSBTAE00000459506"	exon_version "1"
23	ensembl	CDS	27160473	27160644		.	+	0	gene_id "ENSBTAG00000006864"	gene_version "5"	transcript_id "ENSBTAT00000045468"	transcript_version "3"	exon_number "33"	gene_source "ensembl"	gene_biotype "protein_coding"	transcript_source "ensembl"	transcript_biotype "protein_coding"	protein_id "ENSBTAP00000042856"	protein_version "3"
23	ensembl	exon	27160473	27160644		.	+	.	gene_id "ENSBTAG00000006864"	gene_version "5"	transcript_id "ENSBTAT00000025729"	transcript_version "5"	exon_number "4"	gene_source "ensembl"	gene_biotype "protein_coding"	transcript_source "ensembl"	transcript_biotype "protein_coding"	exon_id "ENSBTAE00000459506"	exon_version "1"
23	ensembl	CDS	27160473	27160644		.	+	0	gene_id "ENSBTAG00000006864"	gene_version "5"	transcript_id "ENSBTAT00000025729"	transcript_version "5"	exon_number "4"	gene_source "ensembl"	gene_biotype "protein_coding"	transcript_source "ensembl"	transcript_biotype "protein_coding"	protein_id "ENSBTAP00000025729"	protein_version "5"
23	ensembl	exon	27160855	27161087		.	+	.	gene_id "ENSBTAG00000006864"	gene_version "5"	transcript_id "ENSBTAT00000045468"	transcript_version "3"	exon_number "34"	gene_source "ensembl"	gene_biotype "protein_coding"	transcript_source "ensembl"	transcript_biotype "protein_coding"	exon_id "ENSBTAE00000448543"	exon_version "1"
23	ensembl	CDS	27160855	27161087		.	+	2	gene_id "ENSBTAG00000006864"	gene_version "5"	transcript_id "ENSBTAT00000045468"	transcript_version "3"	exon_number "34"	gene_source "ensembl"	gene_biotype "protein_coding"	transcript_source "ensembl"	transcript_biotype "protein_coding"	protein_id "ENSBTAP00000042856"	protein_version "3"
23	ensembl	exon	27160855	27161087		.	+	.	gene_id "ENSBTAG00000006864"	gene_version "5"	transcript_id "ENSBTAT00000025729"	transcript_version "5"	exon_number "5"	gene_source "ensembl"	gene_biotype "protein_coding"	transcript_source "ensembl"	transcript_biotype "protein_coding"	exon_id "ENSBTAE00000448543"	exon_version "1"
23	ensembl	CDS	27160855	27161087		.	+	2	gene_id "ENSBTAG00000006864"	gene_version "5"	transcript_id "ENSBTAT00000025729"	transcript_version "5"	exon_number "5"	gene_source "ensembl"	gene_biotype "protein_coding"	transcript_source "ensembl"	transcript_biotype "protein_coding"	protein_id "ENSBTAP00000025729"	protein_version "5"
23	ensembl	exon	27161162	27161329		.	+	.	gene_id "ENSBTAG00000006864"	gene_version "5"	transcript_id "ENSBTAT00000045468"	transcript_version "3"	exon_number "35"	gene_source "ensembl"	gene_biotype "protein_coding"	transcript_source "ensembl"	transcript_biotype "protein_coding"	exon_id "ENSBTAE00000455928"	exon_version "1"
23	ensembl	CDS	27161162	27161329		.	+	0	gene_id "ENSBTAG00000006864"	gene_version "5"	transcript_id "ENSBTAT00000045468"	transcript_version "3"	exon_number "35"	gene_source "ensembl"	gene_biotype "protein_coding"	transcript_source "ensembl"	transcript_biotype "protein_coding"	protein_id "ENSBTAP00000042856"	protein_version "3"
23	ensembl	exon	27161162	27161329		.	+	.	gene_id "ENSBTAG00000006864"	gene_version "5"	transcript_id "ENSBTAT00000025729"	transcript_version "5"	exon_number "6"	gene_source "ensembl"	gene_biotype "protein_coding"	transcript_source "ensembl"	transcript_biotype "protein_coding"	exon_id "ENSBTAE00000455928"	exon_version "1"
23	ensembl	CDS	27161162	27161329		.	+	0	gene_id "ENSBTAG00000006864"	gene_version "5"	transcript_id "ENSBTAT00000025729"	transcript_version "5"	exon_number "6"	gene_source "ensembl"	gene_biotype "protein_coding"	transcript_source "ensembl"	transcript_biotype "protein_coding"	protein_id "ENSBTAP00000025729"	protein_version "5"
23	ensembl	exon	27161709	27161768		.	+	.	gene_id "ENSBTAG00000006864"	gene_version "5"	transcript_id "ENSBTAT00000045468"	transcript_version "3"	exon_number "36"	gene_source "ensembl"	gene_biotype "protein_coding"	transcript_source "ensembl"	transcript_biotype "protein_coding"	exon_id "ENSBTAE00000449871"	exon_version "1"
23	ensembl	CDS	27161709	27161768		.	+	0	gene_id "ENSBTAG00000006864"	gene_version "5"	transcript_id "ENSBTAT00000045468"	transcript_version "3"	exon_number "36"	gene_source "ensembl"	gene_biotype "protein_coding"	transcript_source "ensembl"	transcript_biotype "protein_coding"	protein_id "ENSBTAP00000042856"	protein_version "3"
23	ensembl	exon	27161709	27161768		.	+	.	gene_id "ENSBTAG00000006864"	gene_version "5"	transcript_id "ENSBTAT00000025729"	transcript_version "5"	exon_number "7"	gene_source "ensembl"	gene_biotype "protein_coding"	transcript_source "ensembl"	transcript_biotype "protein_coding"	exon_id "ENSBTAE00000449871"	exon_version "1"
23	ensembl	CDS	27161709	27161768		.	+	0	gene_id "ENSBTAG00000006864"	gene_version "5"	transcript_id "ENSBTAT00000025729"	transcript_version "5"	exon_number "7"	gene_source "ensembl"	gene_biotype "protein_coding"	transcript_source "ensembl"	transcript_biotype "protein_coding"	protein_id "ENSBTAP00000025729"	protein_version "5"
23	ensembl	exon	27162610	27162703		.	+	.	gene_id "ENSBTAG00000006864"	gene_version "5"	transcript_id "ENSBTAT00000045468"	transcript_version "3"	exon_number "37"	gene_source "ensembl"	gene_biotype "protein_coding"	transcript_source "ensembl"	transcript_biotype "protein_coding"	exon_id "ENSBTAE00000442962"	exon_version "1"
23	ensembl	CDS	27162610	27162703		.	+	0	gene_id "ENSBTAG00000006864"	gene_version "5"	transcript_id "ENSBTAT00000045468"	transcript_version "3"	exon_number "37"	gene_source "ensembl"	gene_biotype "protein_coding"	transcript_source "ensembl"	transcript_biotype "protein_coding"	protein_id "ENSBTAP00000042856"	protein_version "3"
23	ensembl	exon	27162610	27162703		.	+	.	gene_id "ENSBTAG00000006864"	gene_version "5"	transcript_id "ENSBTAT00000025729"	transcript_version "5"	exon_number "8"	gene_source "ensembl"	gene_biotype "protein_coding"	transcript_source "ensembl"	transcript_biotype "protein_coding"	exon_id "ENSBTAE00000442962"	exon_version "1"
23	ensembl	CDS	27162610	27162703		.	+	0	gene_id "ENSBTAG00000006864"	gene_version "5"	transcript_id "ENSBTAT00000025729"	transcript_version "5"	exon_number "8"	gene_source "ensembl"	gene_biotype "protein_coding"	transcript_source "ensembl"	transcript_biotype "protein_coding"	protein_id "ENSBTAP00000025729"	protein_version "5"
23	ensembl	exon	27162781	27162803		.	+	.	gene_id "ENSBTAG00000006864"	gene_version "5"	transcript_id "ENSBTAT00000045468"	transcript_version "3"	exon_number "38"	gene_source "ensembl"	gene_biotype "protein_coding"	transcript_source "ensembl"	transcript_biotype "protein_coding"	exon_id "ENSBTAE00000417634"	exon_version "1"
23	ensembl	CDS	27162781	27162803		.	+	2	gene_id "ENSBTAG00000006864"	gene_version "5"	transcript_id "ENSBTAT00000045468"	transcript_version "3"	exon_number "38"	gene_source "ensembl"	gene_biotype "protein_coding"	transcript_source "ensembl"	transcript_biotype "protein_coding"	protein_id "ENSBTAP00000042856"	protein_version "3"
23	ensembl	exon	27162781	27162806		.	+	.	gene_id "ENSBTAG00000006864"	gene_version "5"	transcript_id "ENSBTAT00000025729"	transcript_version "5"	exon_number "9"	gene_source "ensembl"	gene_biotype "protein_coding"	transcript_source "ensembl"	transcript_biotype "protein_coding"	exon_id "ENSBTAE00000337148"	exon_version "1"
23	ensembl	CDS	27162781	27162806		.	+	2	gene_id "ENSBTAG00000006864"	gene_version "5"	transcript_id "ENSBTAT00000025729"	transcript_version "5"	exon_number "9"	gene_source "ensembl"	gene_biotype "protein_coding"	transcript_source "ensembl"	transcript_biotype "protein_coding"	protein_id "ENSBTAP00000025729"	protein_version "5"
23	ensembl	exon	27162808	27162810		.	+	.	gene_id "ENSBTAG00000006864"	gene_version "5"	transcript_id "ENSBTAT00000025729"	transcript_version "5"	exon_number "10"	gene_source "ensembl"	gene_biotype "protein_coding"	transcript_source "ensembl"	transcript_biotype "protein_coding"	exon_id "ENSBTAE00000475474"	exon_version "1"
23	ensembl	CDS	27162808	27162810		.	+	0	gene_id "ENSBTAG00000006864"	gene_version "5"	transcript_id "ENSBTAT00000025729"	transcript_version "5"	exon_number "10"	gene_source "ensembl"	gene_biotype "protein_coding"	transcript_source "ensembl"	transcript_biotype "protein_coding"	protein_id "ENSBTAP00000025729"	protein_version "5"
23	ensembl	exon	27162815	27163090		.	+	.	gene_id "ENSBTAG00000006864"	gene_version "5"	transcript_id "ENSBTAT00000045468"	transcript_version "3"	exon_number "39"	gene_source "ensembl"	gene_biotype "protein_coding"	transcript_source "ensembl"	transcript_biotype "protein_coding"	exon_id "ENSBTAE00000383713"	exon_version "1"
23	ensembl	CDS	27162815	27163090		.	+	0	gene_id "ENSBTAG00000006864"	gene_version "5"	transcript_id "ENSBTAT00000045468"	transcript_version "3"	exon_number "39"	gene_source "ensembl"	gene_biotype "protein_coding"	transcript_source "ensembl"	transcript_biotype "protein_coding"	protein_id "ENSBTAP00000042856"	protein_version "3"
23	ensembl	exon	27162815	27162965		.	+	.	gene_id "ENSBTAG00000006864"	gene_version "5"	transcript_id "ENSBTAT00000025729"	transcript_version "5"	exon_number "11"	gene_source "ensembl"	gene_biotype "protein_coding"	transcript_source "ensembl"	transcript_biotype "protein_coding"	exon_id "ENSBTAE00000337145"	exon_version "1"
23	ensembl	CDS	27162815	27162965		.	+	0	gene_id "ENSBTAG00000006864"	gene_version "5"	transcript_id "ENSBTAT00000025729"	transcript_version "5"	exon_number "11"	gene_source "ensembl"	gene_biotype "protein_coding"	transcript_source "ensembl"	transcript_biotype "protein_coding"	protein_id "ENSBTAP00000025729"	protein_version "5"
23	ensembl	exon	27162999	27163090		.	+	.	gene_id "ENSBTAG00000006864"	gene_version "5"	transcript_id "ENSBTAT00000025729"	transcript_version "5"	exon_number "12"	gene_source "ensembl"	gene_biotype "protein_coding"	transcript_source "ensembl"	transcript_biotype "protein_coding"	exon_id "ENSBTAE00000280608"	exon_version "2"
23	ensembl	CDS	27162999	27163090		.	+	2	gene_id "ENSBTAG00000006864"	gene_version "5"	transcript_id "ENSBTAT00000025729"	transcript_version "5"	exon_number "12"	gene_source "ensembl"	gene_biotype "protein_coding"	transcript_source "ensembl"	transcript_biotype "protein_coding"	protein_id "ENSBTAP00000025729"	protein_version "5"
23	ensembl	exon	27163231	27163305		.	+	.	gene_id "ENSBTAG00000006864"	gene_version "5"	transcript_id "ENSBTAT00000045468"	transcript_version "3"	exon_number "40"	gene_source "ensembl"	gene_biotype "protein_coding"	transcript_source "ensembl"	transcript_biotype "protein_coding"	exon_id "ENSBTAE00000481130"	exon_version "1"
23	ensembl	CDS	27163231	27163305		.	+	0	gene_id "ENSBTAG00000006864"	gene_version "5"	transcript_id "ENSBTAT00000045468"	transcript_version "3"	exon_number "40"	gene_source "ensembl"	gene_biotype "protein_coding"	transcript_source "ensembl"	transcript_biotype "protein_coding"	protein_id "ENSBTAP00000042856"	protein_version "3"
23	ensembl	exon	27163231	27163305		.	+	.	gene_id "ENSBTAG00000006864"	gene_version "5"	transcript_id "ENSBTAT00000025729"	transcript_version "5"	exon_number "13"	gene_source "ensembl"	gene_biotype "protein_coding"	transcript_source "ensembl"	transcript_biotype "protein_coding"	exon_id "ENSBTAE00000481130"	exon_version "1"
23	ensembl	CDS	27163231	27163305		.	+	0	gene_id "ENSBTAG00000006864"	gene_version "5"	transcript_id "ENSBTAT00000025729"	transcript_version "5"	exon_number "13"	gene_source "ensembl"	gene_biotype "protein_coding"	transcript_source "ensembl"	transcript_biotype "protein_coding"	protein_id "ENSBTAP00000025729"	protein_version "5"
23	ensembl	exon	27164724	27164826		.	+	.	gene_id "ENSBTAG00000006864"	gene_version "5"	transcript_id "ENSBTAT00000045468"	transcript_version "3"	exon_number "41"	gene_source "ensembl"	gene_biotype "protein_coding"	transcript_source "ensembl"	transcript_biotype "protein_coding"	exon_id "ENSBTAE00000464114"	exon_version "1"
23	ensembl	CDS	27164724	27164826		.	+	0	gene_id "ENSBTAG00000006864"	gene_version "5"	transcript_id "ENSBTAT00000045468"	transcript_version "3"	exon_number "41"	gene_source "ensembl"	gene_biotype "protein_coding"	transcript_source "ensembl"	transcript_biotype "protein_coding"	protein_id "ENSBTAP00000042856"	protein_version "3"
23	ensembl	exon	27164724	27164826		.	+	.	gene_id "ENSBTAG00000006864"	gene_version "5"	transcript_id "ENSBTAT00000025729"	transcript_version "5"	exon_number "14"	gene_source "ensembl"	gene_biotype "protein_coding"	transcript_source "ensembl"	transcript_biotype "protein_coding"	exon_id "ENSBTAE00000464114"	exon_version "1"
23	ensembl	CDS	27164724	27164826		.	+	0	gene_id "ENSBTAG00000006864"	gene_version "5"	transcript_id "ENSBTAT00000025729"	transcript_version "5"	exon_number "14"	gene_source "ensembl"	gene_biotype "protein_coding"	transcript_source "ensembl"	transcript_biotype "protein_coding"	protein_id "ENSBTAP00000025729"	protein_version "5"
23	ensembl	exon	27164957	27165021		.	+	.	gene_id "ENSBTAG00000006864"	gene_version "5"	transcript_id "ENSBTAT00000045468"	transcript_version "3"	exon_number "42"	gene_source "ensembl"	gene_biotype "protein_coding"	transcript_source "ensembl"	transcript_biotype "protein_coding"	exon_id "ENSBTAE00000280602"	exon_version "2"
23	ensembl	CDS	27164957	27165018		.	+	2	gene_id "ENSBTAG00000006864"	gene_version "5"	transcript_id "ENSBTAT00000045468"	transcript_version "3"	exon_number "42"	gene_source "ensembl"	gene_biotype "protein_coding"	transcript_source "ensembl"	transcript_biotype "protein_coding"	protein_id "ENSBTAP00000042856"	protein_version "3"
23	ensembl	exon	27164957	27165021		.	+	.	gene_id "ENSBTAG00000006864"	gene_version "5"	transcript_id "ENSBTAT00000025729"	transcript_version "5"	exon_number "15"	gene_source "ensembl"	gene_biotype "protein_coding"	transcript_source "ensembl"	transcript_biotype "protein_coding"	exon_id "ENSBTAE00000280602"	exon_version "2"
23	ensembl	CDS	27164957	27165018		.	+	2	gene_id "ENSBTAG00000006864"	gene_version "5"	transcript_id "ENSBTAT00000025729"	transcript_version "5"	exon_number "15"	gene_source "ensembl"	gene_biotype "protein_coding"	transcript_source "ensembl"	transcript_biotype "protein_coding"	protein_id "ENSBTAP00000025729"	protein_version "5"
23	ensembl	stop_codon	27165019	27165021		.	+	0	gene_id "ENSBTAG00000006864"	gene_version "5"	transcript_id "ENSBTAT00000045468"	transcript_version "3"	exon_number "42"	gene_source "ensembl"	gene_biotype "protein_coding"	transcript_source "ensembl"	transcript_biotype "protein_coding"
23	ensembl	stop_codon	27165019	27165021		.	+	0	gene_id "ENSBTAG00000006864"	gene_version "5"	transcript_id "ENSBTAT00000025729"	transcript_version "5"	exon_number "15"	gene_source "ensembl"	gene_biotype "protein_coding"	transcript_source "ensembl"	transcript_biotype "protein_coding"
23	ensembl	gene	27165184	27172410		.	-	.	gene_id "ENSBTAG00000001443"	gene_version "5"	gene_source "ensembl"	gene_biotype "protein_coding"
23	ensembl	transcript	27165184	27172410		.	-	.	gene_id "ENSBTAG00000001443"	gene_version "5"	transcript_id "ENSBTAT00000007353"	transcript_version "5"	gene_source "ensembl"	gene_biotype "protein_coding"	transcript_source "ensembl"	transcript_biotype "protein_coding"
23	ensembl	exon	27165184	27165449		.	-	.	gene_id "ENSBTAG00000001443"	gene_version "5"	transcript_id "ENSBTAT00000007353"	transcript_version "5"	exon_number "12"	gene_source "ensembl"	gene_biotype "protein_coding"	transcript_source "ensembl"	transcript_biotype "protein_coding"	exon_id "ENSBTAE00000465815"	exon_version "1"
23	ensembl	CDS	27165184	27165449		.	-	2	gene_id "ENSBTAG00000001443"	gene_version "5"	transcript_id "ENSBTAT00000007353"	transcript_version "5"	exon_number "12"	gene_source "ensembl"	gene_biotype "protein_coding"	transcript_source "ensembl"	transcript_biotype "protein_coding"	protein_id "ENSBTAP00000007353"	protein_version "5"
23	ensembl	exon	27165533	27165572		.	-	.	gene_id "ENSBTAG00000001443"	gene_version "5"	transcript_id "ENSBTAT00000007353"	transcript_version "5"	exon_number "11"	gene_source "ensembl"	gene_biotype "protein_coding"	transcript_source "ensembl"	transcript_biotype "protein_coding"	exon_id "ENSBTAE00000456120"	exon_version "1"
23	ensembl	CDS	27165533	27165572		.	-	0	gene_id "ENSBTAG00000001443"	gene_version "5"	transcript_id "ENSBTAT00000007353"	transcript_version "5"	exon_number "11"	gene_source "ensembl"	gene_biotype "protein_coding"	transcript_source "ensembl"	transcript_biotype "protein_coding"	protein_id "ENSBTAP00000007353"	protein_version "5"
23	ensembl	exon	27166372	27166472		.	-	.	gene_id "ENSBTAG00000001443"	gene_version "5"	transcript_id "ENSBTAT00000007353"	transcript_version "5"	exon_number "10"	gene_source "ensembl"	gene_biotype "protein_coding"	transcript_source "ensembl"	transcript_biotype "protein_coding"	exon_id "ENSBTAE00000449159"	exon_version "1"
23	ensembl	CDS	27166372	27166472		.	-	2	gene_id "ENSBTAG00000001443"	gene_version "5"	transcript_id "ENSBTAT00000007353"	transcript_version "5"	exon_number "10"	gene_source "ensembl"	gene_biotype "protein_coding"	transcript_source "ensembl"	transcript_biotype "protein_coding"	protein_id "ENSBTAP00000007353"	protein_version "5"
23	ensembl	exon	27168514	27168588		.	-	.	gene_id "ENSBTAG00000001443"	gene_version "5"	transcript_id "ENSBTAT00000007353"	transcript_version "5"	exon_number "9"	gene_source "ensembl"	gene_biotype "protein_coding"	transcript_source "ensembl"	transcript_biotype "protein_coding"	exon_id "ENSBTAE00000442068"	exon_version "1"
23	ensembl	CDS	27168514	27168588		.	-	2	gene_id "ENSBTAG00000001443"	gene_version "5"	transcript_id "ENSBTAT00000007353"	transcript_version "5"	exon_number "9"	gene_source "ensembl"	gene_biotype "protein_coding"	transcript_source "ensembl"	transcript_biotype "protein_coding"	protein_id "ENSBTAP00000007353"	protein_version "5"
23	ensembl	exon	27170142	27170211		.	-	.	gene_id "ENSBTAG00000001443"	gene_version "5"	transcript_id "ENSBTAT00000007353"	transcript_version "5"	exon_number "8"	gene_source "ensembl"	gene_biotype "protein_coding"	transcript_source "ensembl"	transcript_biotype "protein_coding"	exon_id "ENSBTAE00000446063"	exon_version "1"
23	ensembl	CDS	27170142	27170211		.	-	0	gene_id "ENSBTAG00000001443"	gene_version "5"	transcript_id "ENSBTAT00000007353"	transcript_version "5"	exon_number "8"	gene_source "ensembl"	gene_biotype "protein_coding"	transcript_source "ensembl"	transcript_biotype "protein_coding"	protein_id "ENSBTAP00000007353"	protein_version "5"
23	ensembl	exon	27170709	27170909		.	-	.	gene_id "ENSBTAG00000001443"	gene_version "5"	transcript_id "ENSBTAT00000007353"	transcript_version "5"	exon_number "7"	gene_source "ensembl"	gene_biotype "protein_coding"	transcript_source "ensembl"	transcript_biotype "protein_coding"	exon_id "ENSBTAE00000280589"	exon_version "1"
23	ensembl	CDS	27170709	27170909		.	-	0	gene_id "ENSBTAG00000001443"	gene_version "5"	transcript_id "ENSBTAT00000007353"	transcript_version "5"	exon_number "7"	gene_source "ensembl"	gene_biotype "protein_coding"	transcript_source "ensembl"	transcript_biotype "protein_coding"	protein_id "ENSBTAP00000007353"	protein_version "5"
23	ensembl	exon	27171074	27171160		.	-	.	gene_id "ENSBTAG00000001443"	gene_version "5"	transcript_id "ENSBTAT00000007353"	transcript_version "5"	exon_number "6"	gene_source "ensembl"	gene_biotype "protein_coding"	transcript_source "ensembl"	transcript_biotype "protein_coding"	exon_id "ENSBTAE00000280590"	exon_version "1"
23	ensembl	CDS	27171074	27171160		.	-	0	gene_id "ENSBTAG00000001443"	gene_version "5"	transcript_id "ENSBTAT00000007353"	transcript_version "5"	exon_number "6"	gene_source "ensembl"	gene_biotype "protein_coding"	transcript_source "ensembl"	transcript_biotype "protein_coding"	protein_id "ENSBTAP00000007353"	protein_version "5"
23	ensembl	exon	27171263	27171364		.	-	.	gene_id "ENSBTAG00000001443"	gene_version "5"	transcript_id "ENSBTAT00000007353"	transcript_version "5"	exon_number "5"	gene_source "ensembl"	gene_biotype "protein_coding"	transcript_source "ensembl"	transcript_biotype "protein_coding"	exon_id "ENSBTAE00000280592"	exon_version "1"
23	ensembl	CDS	27171263	27171364		.	-	0	gene_id "ENSBTAG00000001443"	gene_version "5"	transcript_id "ENSBTAT00000007353"	transcript_version "5"	exon_number "5"	gene_source "ensembl"	gene_biotype "protein_coding"	transcript_source "ensembl"	transcript_biotype "protein_coding"	protein_id "ENSBTAP00000007353"	protein_version "5"
23	ensembl	exon	27171477	27171572		.	-	.	gene_id "ENSBTAG00000001443"	gene_version "5"	transcript_id "ENSBTAT00000007353"	transcript_version "5"	exon_number "4"	gene_source "ensembl"	gene_biotype "protein_coding"	transcript_source "ensembl"	transcript_biotype "protein_coding"	exon_id "ENSBTAE00000059138"	exon_version "2"
23	ensembl	CDS	27171477	27171572		.	-	0	gene_id "ENSBTAG00000001443"	gene_version "5"	transcript_id "ENSBTAT00000007353"	transcript_version "5"	exon_number "4"	gene_source "ensembl"	gene_biotype "protein_coding"	transcript_source "ensembl"	transcript_biotype "protein_coding"	protein_id "ENSBTAP00000007353"	protein_version "5"
23	ensembl	exon	27171790	27171944		.	-	.	gene_id "ENSBTAG00000001443"	gene_version "5"	transcript_id "ENSBTAT00000007353"	transcript_version "5"	exon_number "3"	gene_source "ensembl"	gene_biotype "protein_coding"	transcript_source "ensembl"	transcript_biotype "protein_coding"	exon_id "ENSBTAE00000280595"	exon_version "3"
23	ensembl	CDS	27171790	27171944		.	-	2	gene_id "ENSBTAG00000001443"	gene_version "5"	transcript_id "ENSBTAT00000007353"	transcript_version "5"	exon_number "3"	gene_source "ensembl"	gene_biotype "protein_coding"	transcript_source "ensembl"	transcript_biotype "protein_coding"	protein_id "ENSBTAP00000007353"	protein_version "5"
23	ensembl	exon	27172052	27172141		.	-	.	gene_id "ENSBTAG00000001443"	gene_version "5"	transcript_id "ENSBTAT00000007353"	transcript_version "5"	exon_number "2"	gene_source "ensembl"	gene_biotype "protein_coding"	transcript_source "ensembl"	transcript_biotype "protein_coding"	exon_id "ENSBTAE00000059165"	exon_version "2"
23	ensembl	CDS	27172052	27172141		.	-	2	gene_id "ENSBTAG00000001443"	gene_version "5"	transcript_id "ENSBTAT00000007353"	transcript_version "5"	exon_number "2"	gene_source "ensembl"	gene_biotype "protein_coding"	transcript_source "ensembl"	transcript_biotype "protein_coding"	protein_id "ENSBTAP00000007353"	protein_version "5"
23	ensembl	exon	27172239	27172410		.	-	.	gene_id "ENSBTAG00000001443"	gene_version "5"	transcript_id "ENSBTAT00000007353"	transcript_version "5"	exon_number "1"	gene_source "ensembl"	gene_biotype "protein_coding"	transcript_source "ensembl"	transcript_biotype "protein_coding"	exon_id "ENSBTAE00000470401"	exon_version "1"
23	ensembl	CDS	27172239	27172383		.	-	0	gene_id "ENSBTAG00000001443"	gene_version "5"	transcript_id "ENSBTAT00000007353"	transcript_version "5"	exon_number "1"	gene_source "ensembl"	gene_biotype "protein_coding"	transcript_source "ensembl"	transcript_biotype "protein_coding"	protein_id "ENSBTAP00000007353"	protein_version "5"
23	ensembl	start_codon	27172381	27172383		.	-	0	gene_id "ENSBTAG00000001443"	gene_version "5"	transcript_id "ENSBTAT00000007353"	transcript_version "5"	exon_number "1"	gene_source "ensembl"	gene_biotype "protein_coding"	transcript_source "ensembl"	transcript_biotype "protein_coding"
23	ensembl	five_prime_utr	27172384	27172410		.	-	.	gene_id "ENSBTAG00000001443"	gene_version "5"	transcript_id "ENSBTAT00000007353"	transcript_version "5"	gene_source "ensembl"	gene_biotype "protein_coding"	transcript_source "ensembl"	transcript_biotype "protein_coding"
23	ensembl	gene	27175689	27196793		.	-	.	gene_id "ENSBTAG00000037533"	gene_version "2"	gene_name "C4A"	gene_source "ensembl"	gene_biotype "protein_coding"
23	ensembl	transcript	27175689	27196793		.	-	.	gene_id "ENSBTAG00000037533"	gene_version "2"	transcript_id "ENSBTAT00000009019"	transcript_version "5"	gene_name "C4A"	gene_source "ensembl"	gene_biotype "protein_coding"	transcript_name "C4A-201"	transcript_source "ensembl"	transcript_biotype "protein_coding"
23	ensembl	exon	27175689	27176087		.	-	.	gene_id "ENSBTAG00000037533"	gene_version "2"	transcript_id "ENSBTAT00000009019"	transcript_version "5"	exon_number "41"	gene_name "C4A"	gene_source "ensembl"	gene_biotype "protein_coding"	transcript_name "C4A-201"	transcript_source "ensembl"	transcript_biotype "protein_coding"	exon_id "ENSBTAE00000280598"	exon_version "2"
23	ensembl	three_prime_utr	27175689	27175945		.	-	.	gene_id "ENSBTAG00000037533"	gene_version "2"	transcript_id "ENSBTAT00000009019"	transcript_version "5"	gene_name "C4A"	gene_source "ensembl"	gene_biotype "protein_coding"	transcript_name "C4A-201"	transcript_source "ensembl"	transcript_biotype "protein_coding"
23	ensembl	stop_codon	27175946	27175948		.	-	0	gene_id "ENSBTAG00000037533"	gene_version "2"	transcript_id "ENSBTAT00000009019"	transcript_version "5"	exon_number "41"	gene_name "C4A"	gene_source "ensembl"	gene_biotype "protein_coding"	transcript_name "C4A-201"	transcript_source "ensembl"	transcript_biotype "protein_coding"
23	ensembl	CDS	27175949	27176087		.	-	1	gene_id "ENSBTAG00000037533"	gene_version "2"	transcript_id "ENSBTAT00000009019"	transcript_version "5"	exon_number "41"	gene_name "C4A"	gene_source "ensembl"	gene_biotype "protein_coding"	transcript_name "C4A-201"	transcript_source "ensembl"	transcript_biotype "protein_coding"	protein_id "ENSBTAP00000009019"	protein_version "5"
23	ensembl	exon	27176229	27176361		.	-	.	gene_id "ENSBTAG00000037533"	gene_version "2"	transcript_id "ENSBTAT00000009019"	transcript_version "5"	exon_number "40"	gene_name "C4A"	gene_source "ensembl"	gene_biotype "protein_coding"	transcript_name "C4A-201"	transcript_source "ensembl"	transcript_biotype "protein_coding"	exon_id "ENSBTAE00000471629"	exon_version "1"
23	ensembl	CDS	27176229	27176361		.	-	2	gene_id "ENSBTAG00000037533"	gene_version "2"	transcript_id "ENSBTAT00000009019"	transcript_version "5"	exon_number "40"	gene_name "C4A"	gene_source "ensembl"	gene_biotype "protein_coding"	transcript_name "C4A-201"	transcript_source "ensembl"	transcript_biotype "protein_coding"	protein_id "ENSBTAP00000009019"	protein_version "5"
23	ensembl	exon	27176645	27176728		.	-	.	gene_id "ENSBTAG00000037533"	gene_version "2"	transcript_id "ENSBTAT00000009019"	transcript_version "5"	exon_number "39"	gene_name "C4A"	gene_source "ensembl"	gene_biotype "protein_coding"	transcript_name "C4A-201"	transcript_source "ensembl"	transcript_biotype "protein_coding"	exon_id "ENSBTAE00000460361"	exon_version "1"
23	ensembl	CDS	27176645	27176728		.	-	2	gene_id "ENSBTAG00000037533"	gene_version "2"	transcript_id "ENSBTAT00000009019"	transcript_version "5"	exon_number "39"	gene_name "C4A"	gene_source "ensembl"	gene_biotype "protein_coding"	transcript_name "C4A-201"	transcript_source "ensembl"	transcript_biotype "protein_coding"	protein_id "ENSBTAP00000009019"	protein_version "5"
23	ensembl	exon	27176911	27177009		.	-	.	gene_id "ENSBTAG00000037533"	gene_version "2"	transcript_id "ENSBTAT00000009019"	transcript_version "5"	exon_number "38"	gene_name "C4A"	gene_source "ensembl"	gene_biotype "protein_coding"	transcript_name "C4A-201"	transcript_source "ensembl"	transcript_biotype "protein_coding"	exon_id "ENSBTAE00000446009"	exon_version "1"
23	ensembl	CDS	27176911	27177009		.	-	2	gene_id "ENSBTAG00000037533"	gene_version "2"	transcript_id "ENSBTAT00000009019"	transcript_version "5"	exon_number "38"	gene_name "C4A"	gene_source "ensembl"	gene_biotype "protein_coding"	transcript_name "C4A-201"	transcript_source "ensembl"	transcript_biotype "protein_coding"	protein_id "ENSBTAP00000009019"	protein_version "5"
23	ensembl	exon	27177092	27177181		.	-	.	gene_id "ENSBTAG00000037533"	gene_version "2"	transcript_id "ENSBTAT00000009019"	transcript_version "5"	exon_number "37"	gene_name "C4A"	gene_source "ensembl"	gene_biotype "protein_coding"	transcript_name "C4A-201"	transcript_source "ensembl"	transcript_biotype "protein_coding"	exon_id "ENSBTAE00000467889"	exon_version "1"
23	ensembl	CDS	27177092	27177181		.	-	2	gene_id "ENSBTAG00000037533"	gene_version "2"	transcript_id "ENSBTAT00000009019"	transcript_version "5"	exon_number "37"	gene_name "C4A"	gene_source "ensembl"	gene_biotype "protein_coding"	transcript_name "C4A-201"	transcript_source "ensembl"	transcript_biotype "protein_coding"	protein_id "ENSBTAP00000009019"	protein_version "5"
23	ensembl	exon	27177318	27177420		.	-	.	gene_id "ENSBTAG00000037533"	gene_version "2"	transcript_id "ENSBTAT00000009019"	transcript_version "5"	exon_number "36"	gene_name "C4A"	gene_source "ensembl"	gene_biotype "protein_coding"	transcript_name "C4A-201"	transcript_source "ensembl"	transcript_biotype "protein_coding"	exon_id "ENSBTAE00000451300"	exon_version "1"
23	ensembl	CDS	27177318	27177420		.	-	0	gene_id "ENSBTAG00000037533"	gene_version "2"	transcript_id "ENSBTAT00000009019"	transcript_version "5"	exon_number "36"	gene_name "C4A"	gene_source "ensembl"	gene_biotype "protein_coding"	transcript_name "C4A-201"	transcript_source "ensembl"	transcript_biotype "protein_coding"	protein_id "ENSBTAP00000009019"	protein_version "5"
23	ensembl	exon	27182706	27182780		.	-	.	gene_id "ENSBTAG00000037533"	gene_version "2"	transcript_id "ENSBTAT00000009019"	transcript_version "5"	exon_number "35"	gene_name "C4A"	gene_source "ensembl"	gene_biotype "protein_coding"	transcript_name "C4A-201"	transcript_source "ensembl"	transcript_biotype "protein_coding"	exon_id "ENSBTAE00000449256"	exon_version "1"
23	ensembl	CDS	27182706	27182780		.	-	0	gene_id "ENSBTAG00000037533"	gene_version "2"	transcript_id "ENSBTAT00000009019"	transcript_version "5"	exon_number "35"	gene_name "C4A"	gene_source "ensembl"	gene_biotype "protein_coding"	transcript_name "C4A-201"	transcript_source "ensembl"	transcript_biotype "protein_coding"	protein_id "ENSBTAP00000009019"	protein_version "5"
23	ensembl	exon	27182921	27183011		.	-	.	gene_id "ENSBTAG00000037533"	gene_version "2"	transcript_id "ENSBTAT00000009019"	transcript_version "5"	exon_number "34"	gene_name "C4A"	gene_source "ensembl"	gene_biotype "protein_coding"	transcript_name "C4A-201"	transcript_source "ensembl"	transcript_biotype "protein_coding"	exon_id "ENSBTAE00000476212"	exon_version "1"
23	ensembl	CDS	27182921	27183011		.	-	1	gene_id "ENSBTAG00000037533"	gene_version "2"	transcript_id "ENSBTAT00000009019"	transcript_version "5"	exon_number "34"	gene_name "C4A"	gene_source "ensembl"	gene_biotype "protein_coding"	transcript_name "C4A-201"	transcript_source "ensembl"	transcript_biotype "protein_coding"	protein_id "ENSBTAP00000009019"	protein_version "5"
23	ensembl	exon	27183148	27183334		.	-	.	gene_id "ENSBTAG00000037533"	gene_version "2"	transcript_id "ENSBTAT00000009019"	transcript_version "5"	exon_number "33"	gene_name "C4A"	gene_source "ensembl"	gene_biotype "protein_coding"	transcript_name "C4A-201"	transcript_source "ensembl"	transcript_biotype "protein_coding"	exon_id "ENSBTAE00000471657"	exon_version "1"
23	ensembl	CDS	27183148	27183334		.	-	2	gene_id "ENSBTAG00000037533"	gene_version "2"	transcript_id "ENSBTAT00000009019"	transcript_version "5"	exon_number "33"	gene_name "C4A"	gene_source "ensembl"	gene_biotype "protein_coding"	transcript_name "C4A-201"	transcript_source "ensembl"	transcript_biotype "protein_coding"	protein_id "ENSBTAP00000009019"	protein_version "5"
23	ensembl	exon	27183412	27183505		.	-	.	gene_id "ENSBTAG00000037533"	gene_version "2"	transcript_id "ENSBTAT00000009019"	transcript_version "5"	exon_number "32"	gene_name "C4A"	gene_source "ensembl"	gene_biotype "protein_coding"	transcript_name "C4A-201"	transcript_source "ensembl"	transcript_biotype "protein_coding"	exon_id "ENSBTAE00000445352"	exon_version "1"
23	ensembl	CDS	27183412	27183505		.	-	0	gene_id "ENSBTAG00000037533"	gene_version "2"	transcript_id "ENSBTAT00000009019"	transcript_version "5"	exon_number "32"	gene_name "C4A"	gene_source "ensembl"	gene_biotype "protein_coding"	transcript_name "C4A-201"	transcript_source "ensembl"	transcript_biotype "protein_coding"	protein_id "ENSBTAP00000009019"	protein_version "5"
23	ensembl	exon	27184715	27184774		.	-	.	gene_id "ENSBTAG00000037533"	gene_version "2"	transcript_id "ENSBTAT00000009019"	transcript_version "5"	exon_number "31"	gene_name "C4A"	gene_source "ensembl"	gene_biotype "protein_coding"	transcript_name "C4A-201"	transcript_source "ensembl"	transcript_biotype "protein_coding"	exon_id "ENSBTAE00000464227"	exon_version "1"
23	ensembl	CDS	27184715	27184774		.	-	0	gene_id "ENSBTAG00000037533"	gene_version "2"	transcript_id "ENSBTAT00000009019"	transcript_version "5"	exon_number "31"	gene_name "C4A"	gene_source "ensembl"	gene_biotype "protein_coding"	transcript_name "C4A-201"	transcript_source "ensembl"	transcript_biotype "protein_coding"	protein_id "ENSBTAP00000009019"	protein_version "5"
23	ensembl	exon	27185135	27185302		.	-	.	gene_id "ENSBTAG00000037533"	gene_version "2"	transcript_id "ENSBTAT00000009019"	transcript_version "5"	exon_number "30"	gene_name "C4A"	gene_source "ensembl"	gene_biotype "protein_coding"	transcript_name "C4A-201"	transcript_source "ensembl"	transcript_biotype "protein_coding"	exon_id "ENSBTAE00000454681"	exon_version "1"
23	ensembl	CDS	27185135	27185302		.	-	0	gene_id "ENSBTAG00000037533"	gene_version "2"	transcript_id "ENSBTAT00000009019"	transcript_version "5"	exon_number "30"	gene_name "C4A"	gene_source "ensembl"	gene_biotype "protein_coding"	transcript_name "C4A-201"	transcript_source "ensembl"	transcript_biotype "protein_coding"	protein_id "ENSBTAP00000009019"	protein_version "5"
23	ensembl	exon	27185377	27185609		.	-	.	gene_id "ENSBTAG00000037533"	gene_version "2"	transcript_id "ENSBTAT00000009019"	transcript_version "5"	exon_number "29"	gene_name "C4A"	gene_source "ensembl"	gene_biotype "protein_coding"	transcript_name "C4A-201"	transcript_source "ensembl"	transcript_biotype "protein_coding"	exon_id "ENSBTAE00000463248"	exon_version "1"
23	ensembl	CDS	27185377	27185609		.	-	2	gene_id "ENSBTAG00000037533"	gene_version "2"	transcript_id "ENSBTAT00000009019"	transcript_version "5"	exon_number "29"	gene_name "C4A"	gene_source "ensembl"	gene_biotype "protein_coding"	transcript_name "C4A-201"	transcript_source "ensembl"	transcript_biotype "protein_coding"	protein_id "ENSBTAP00000009019"	protein_version "5"
23	ensembl	exon	27185822	27185993		.	-	.	gene_id "ENSBTAG00000037533"	gene_version "2"	transcript_id "ENSBTAT00000009019"	transcript_version "5"	exon_number "28"	gene_name "C4A"	gene_source "ensembl"	gene_biotype "protein_coding"	transcript_name "C4A-201"	transcript_source "ensembl"	transcript_biotype "protein_coding"	exon_id "ENSBTAE00000483187"	exon_version "1"
23	ensembl	CDS	27185822	27185993		.	-	0	gene_id "ENSBTAG00000037533"	gene_version "2"	transcript_id "ENSBTAT00000009019"	transcript_version "5"	exon_number "28"	gene_name "C4A"	gene_source "ensembl"	gene_biotype "protein_coding"	transcript_name "C4A-201"	transcript_source "ensembl"	transcript_biotype "protein_coding"	protein_id "ENSBTAP00000009019"	protein_version "5"
23	ensembl	exon	27186079	27186192		.	-	.	gene_id "ENSBTAG00000037533"	gene_version "2"	transcript_id "ENSBTAT00000009019"	transcript_version "5"	exon_number "27"	gene_name "C4A"	gene_source "ensembl"	gene_biotype "protein_coding"	transcript_name "C4A-201"	transcript_source "ensembl"	transcript_biotype "protein_coding"	exon_id "ENSBTAE00000467514"	exon_version "1"
23	ensembl	CDS	27186079	27186192		.	-	0	gene_id "ENSBTAG00000037533"	gene_version "2"	transcript_id "ENSBTAT00000009019"	transcript_version "5"	exon_number "27"	gene_name "C4A"	gene_source "ensembl"	gene_biotype "protein_coding"	transcript_name "C4A-201"	transcript_source "ensembl"	transcript_biotype "protein_coding"	protein_id "ENSBTAP00000009019"	protein_version "5"
23	ensembl	exon	27186293	27186449		.	-	.	gene_id "ENSBTAG00000037533"	gene_version "2"	transcript_id "ENSBTAT00000009019"	transcript_version "5"	exon_number "26"	gene_name "C4A"	gene_source "ensembl"	gene_biotype "protein_coding"	transcript_name "C4A-201"	transcript_source "ensembl"	transcript_biotype "protein_coding"	exon_id "ENSBTAE00000446040"	exon_version "1"
23	ensembl	CDS	27186293	27186449		.	-	1	gene_id "ENSBTAG00000037533"	gene_version "2"	transcript_id "ENSBTAT00000009019"	transcript_version "5"	exon_number "26"	gene_name "C4A"	gene_source "ensembl"	gene_biotype "protein_coding"	transcript_name "C4A-201"	transcript_source "ensembl"	transcript_biotype "protein_coding"	protein_id "ENSBTAP00000009019"	protein_version "5"
23	ensembl	exon	27186609	27186684		.	-	.	gene_id "ENSBTAG00000037533"	gene_version "2"	transcript_id "ENSBTAT00000009019"	transcript_version "5"	exon_number "25"	gene_name "C4A"	gene_source "ensembl"	gene_biotype "protein_coding"	transcript_name "C4A-201"	transcript_source "ensembl"	transcript_biotype "protein_coding"	exon_id "ENSBTAE00000464558"	exon_version "1"
23	ensembl	CDS	27186609	27186684		.	-	2	gene_id "ENSBTAG00000037533"	gene_version "2"	transcript_id "ENSBTAT00000009019"	transcript_version "5"	exon_number "25"	gene_name "C4A"	gene_source "ensembl"	gene_biotype "protein_coding"	transcript_name "C4A-201"	transcript_source "ensembl"	transcript_biotype "protein_coding"	protein_id "ENSBTAP00000009019"	protein_version "5"
23	ensembl	exon	27186862	27187071		.	-	.	gene_id "ENSBTAG00000037533"	gene_version "2"	transcript_id "ENSBTAT00000009019"	transcript_version "5"	exon_number "24"	gene_name "C4A"	gene_source "ensembl"	gene_biotype "protein_coding"	transcript_name "C4A-201"	transcript_source "ensembl"	transcript_biotype "protein_coding"	exon_id "ENSBTAE00000458718"	exon_version "1"
23	ensembl	CDS	27186862	27187071		.	-	2	gene_id "ENSBTAG00000037533"	gene_version "2"	transcript_id "ENSBTAT00000009019"	transcript_version "5"	exon_number "24"	gene_name "C4A"	gene_source "ensembl"	gene_biotype "protein_coding"	transcript_name "C4A-201"	transcript_source "ensembl"	transcript_biotype "protein_coding"	protein_id "ENSBTAP00000009019"	protein_version "5"
23	ensembl	exon	27187219	27187308		.	-	.	gene_id "ENSBTAG00000037533"	gene_version "2"	transcript_id "ENSBTAT00000009019"	transcript_version "5"	exon_number "23"	gene_name "C4A"	gene_source "ensembl"	gene_biotype "protein_coding"	transcript_name "C4A-201"	transcript_source "ensembl"	transcript_biotype "protein_coding"	exon_id "ENSBTAE00000460433"	exon_version "1"
23	ensembl	CDS	27187219	27187308		.	-	2	gene_id "ENSBTAG00000037533"	gene_version "2"	transcript_id "ENSBTAT00000009019"	transcript_version "5"	exon_number "23"	gene_name "C4A"	gene_source "ensembl"	gene_biotype "protein_coding"	transcript_name "C4A-201"	transcript_source "ensembl"	transcript_biotype "protein_coding"	protein_id "ENSBTAP00000009019"	protein_version "5"
23	ensembl	exon	27187407	27187458		.	-	.	gene_id "ENSBTAG00000037533"	gene_version "2"	transcript_id "ENSBTAT00000009019"	transcript_version "5"	exon_number "22"	gene_name "C4A"	gene_source "ensembl"	gene_biotype "protein_coding"	transcript_name "C4A-201"	transcript_source "ensembl"	transcript_biotype "protein_coding"	exon_id "ENSBTAE00000469719"	exon_version "1"
23	ensembl	CDS	27187407	27187458		.	-	0	gene_id "ENSBTAG00000037533"	gene_version "2"	transcript_id "ENSBTAT00000009019"	transcript_version "5"	exon_number "22"	gene_name "C4A"	gene_source "ensembl"	gene_biotype "protein_coding"	transcript_name "C4A-201"	transcript_source "ensembl"	transcript_biotype "protein_coding"	protein_id "ENSBTAP00000009019"	protein_version "5"
23	ensembl	exon	27187697	27187906		.	-	.	gene_id "ENSBTAG00000037533"	gene_version "2"	transcript_id "ENSBTAT00000009019"	transcript_version "5"	exon_number "21"	gene_name "C4A"	gene_source "ensembl"	gene_biotype "protein_coding"	transcript_name "C4A-201"	transcript_source "ensembl"	transcript_biotype "protein_coding"	exon_id "ENSBTAE00000449734"	exon_version "1"
23	ensembl	CDS	27187697	27187906		.	-	0	gene_id "ENSBTAG00000037533"	gene_version "2"	transcript_id "ENSBTAT00000009019"	transcript_version "5"	exon_number "21"	gene_name "C4A"	gene_source "ensembl"	gene_biotype "protein_coding"	transcript_name "C4A-201"	transcript_source "ensembl"	transcript_biotype "protein_coding"	protein_id "ENSBTAP00000009019"	protein_version "5"
23	ensembl	exon	27188018	27188157		.	-	.	gene_id "ENSBTAG00000037533"	gene_version "2"	transcript_id "ENSBTAT00000009019"	transcript_version "5"	exon_number "20"	gene_name "C4A"	gene_source "ensembl"	gene_biotype "protein_coding"	transcript_name "C4A-201"	transcript_source "ensembl"	transcript_biotype "protein_coding"	exon_id "ENSBTAE00000481575"	exon_version "1"
23	ensembl	CDS	27188018	27188157		.	-	2	gene_id "ENSBTAG00000037533"	gene_version "2"	transcript_id "ENSBTAT00000009019"	transcript_version "5"	exon_number "20"	gene_name "C4A"	gene_source "ensembl"	gene_biotype "protein_coding"	transcript_name "C4A-201"	transcript_source "ensembl"	transcript_biotype "protein_coding"	protein_id "ENSBTAP00000009019"	protein_version "5"
23	ensembl	exon	27188426	27188496		.	-	.	gene_id "ENSBTAG00000037533"	gene_version "2"	transcript_id "ENSBTAT00000009019"	transcript_version "5"	exon_number "19"	gene_name "C4A"	gene_source "ensembl"	gene_biotype "protein_coding"	transcript_name "C4A-201"	transcript_source "ensembl"	transcript_biotype "protein_coding"	exon_id "ENSBTAE00000461602"	exon_version "1"
23	ensembl	CDS	27188426	27188496		.	-	1	gene_id "ENSBTAG00000037533"	gene_version "2"	transcript_id "ENSBTAT00000009019"	transcript_version "5"	exon_number "19"	gene_name "C4A"	gene_source "ensembl"	gene_biotype "protein_coding"	transcript_name "C4A-201"	transcript_source "ensembl"	transcript_biotype "protein_coding"	protein_id "ENSBTAP00000009019"	protein_version "5"
23	ensembl	exon	27188588	27188699		.	-	.	gene_id "ENSBTAG00000037533"	gene_version "2"	transcript_id "ENSBTAT00000009019"	transcript_version "5"	exon_number "18"	gene_name "C4A"	gene_source "ensembl"	gene_biotype "protein_coding"	transcript_name "C4A-201"	transcript_source "ensembl"	transcript_biotype "protein_coding"	exon_id "ENSBTAE00000476381"	exon_version "1"
23	ensembl	CDS	27188588	27188699		.	-	2	gene_id "ENSBTAG00000037533"	gene_version "2"	transcript_id "ENSBTAT00000009019"	transcript_version "5"	exon_number "18"	gene_name "C4A"	gene_source "ensembl"	gene_biotype "protein_coding"	transcript_name "C4A-201"	transcript_source "ensembl"	transcript_biotype "protein_coding"	protein_id "ENSBTAP00000009019"	protein_version "5"
23	ensembl	exon	27188791	27188988		.	-	.	gene_id "ENSBTAG00000037533"	gene_version "2"	transcript_id "ENSBTAT00000009019"	transcript_version "5"	exon_number "17"	gene_name "C4A"	gene_source "ensembl"	gene_biotype "protein_coding"	transcript_name "C4A-201"	transcript_source "ensembl"	transcript_biotype "protein_coding"	exon_id "ENSBTAE00000452514"	exon_version "1"
23	ensembl	CDS	27188791	27188988		.	-	2	gene_id "ENSBTAG00000037533"	gene_version "2"	transcript_id "ENSBTAT00000009019"	transcript_version "5"	exon_number "17"	gene_name "C4A"	gene_source "ensembl"	gene_biotype "protein_coding"	transcript_name "C4A-201"	transcript_source "ensembl"	transcript_biotype "protein_coding"	protein_id "ENSBTAP00000009019"	protein_version "5"
23	ensembl	exon	27191866	27191940		.	-	.	gene_id "ENSBTAG00000037533"	gene_version "2"	transcript_id "ENSBTAT00000009019"	transcript_version "5"	exon_number "16"	gene_name "C4A"	gene_source "ensembl"	gene_biotype "protein_coding"	transcript_name "C4A-201"	transcript_source "ensembl"	transcript_biotype "protein_coding"	exon_id "ENSBTAE00000448950"	exon_version "1"
23	ensembl	CDS	27191866	27191940		.	-	2	gene_id "ENSBTAG00000037533"	gene_version "2"	transcript_id "ENSBTAT00000009019"	transcript_version "5"	exon_number "16"	gene_name "C4A"	gene_source "ensembl"	gene_biotype "protein_coding"	transcript_name "C4A-201"	transcript_source "ensembl"	transcript_biotype "protein_coding"	protein_id "ENSBTAP00000009019"	protein_version "5"
23	ensembl	exon	27192114	27192240		.	-	.	gene_id "ENSBTAG00000037533"	gene_version "2"	transcript_id "ENSBTAT00000009019"	transcript_version "5"	exon_number "15"	gene_name "C4A"	gene_source "ensembl"	gene_biotype "protein_coding"	transcript_name "C4A-201"	transcript_source "ensembl"	transcript_biotype "protein_coding"	exon_id "ENSBTAE00000443516"	exon_version "1"
23	ensembl	CDS	27192114	27192240		.	-	0	gene_id "ENSBTAG00000037533"	gene_version "2"	transcript_id "ENSBTAT00000009019"	transcript_version "5"	exon_number "15"	gene_name "C4A"	gene_source "ensembl"	gene_biotype "protein_coding"	transcript_name "C4A-201"	transcript_source "ensembl"	transcript_biotype "protein_coding"	protein_id "ENSBTAP00000009019"	protein_version "5"
23	ensembl	exon	27192499	27192657		.	-	.	gene_id "ENSBTAG00000037533"	gene_version "2"	transcript_id "ENSBTAT00000009019"	transcript_version "5"	exon_number "14"	gene_name "C4A"	gene_source "ensembl"	gene_biotype "protein_coding"	transcript_name "C4A-201"	transcript_source "ensembl"	transcript_biotype "protein_coding"	exon_id "ENSBTAE00000468883"	exon_version "1"
23	ensembl	CDS	27192499	27192657		.	-	0	gene_id "ENSBTAG00000037533"	gene_version "2"	transcript_id "ENSBTAT00000009019"	transcript_version "5"	exon_number "14"	gene_name "C4A"	gene_source "ensembl"	gene_biotype "protein_coding"	transcript_name "C4A-201"	transcript_source "ensembl"	transcript_biotype "protein_coding"	protein_id "ENSBTAP00000009019"	protein_version "5"
23	ensembl	exon	27192823	27193008		.	-	.	gene_id "ENSBTAG00000037533"	gene_version "2"	transcript_id "ENSBTAT00000009019"	transcript_version "5"	exon_number "13"	gene_name "C4A"	gene_source "ensembl"	gene_biotype "protein_coding"	transcript_name "C4A-201"	transcript_source "ensembl"	transcript_biotype "protein_coding"	exon_id "ENSBTAE00000480396"	exon_version "1"
23	ensembl	CDS	27192823	27193008		.	-	0	gene_id "ENSBTAG00000037533"	gene_version "2"	transcript_id "ENSBTAT00000009019"	transcript_version "5"	exon_number "13"	gene_name "C4A"	gene_source "ensembl"	gene_biotype "protein_coding"	transcript_name "C4A-201"	transcript_source "ensembl"	transcript_biotype "protein_coding"	protein_id "ENSBTAP00000009019"	protein_version "5"
23	ensembl	exon	27193130	27193312		.	-	.	gene_id "ENSBTAG00000037533"	gene_version "2"	transcript_id "ENSBTAT00000009019"	transcript_version "5"	exon_number "12"	gene_name "C4A"	gene_source "ensembl"	gene_biotype "protein_coding"	transcript_name "C4A-201"	transcript_source "ensembl"	transcript_biotype "protein_coding"	exon_id "ENSBTAE00000446180"	exon_version "1"
23	ensembl	CDS	27193130	27193312		.	-	0	gene_id "ENSBTAG00000037533"	gene_version "2"	transcript_id "ENSBTAT00000009019"	transcript_version "5"	exon_number "12"	gene_name "C4A"	gene_source "ensembl"	gene_biotype "protein_coding"	transcript_name "C4A-201"	transcript_source "ensembl"	transcript_biotype "protein_coding"	protein_id "ENSBTAP00000009019"	protein_version "5"
23	ensembl	exon	27193439	27193615		.	-	.	gene_id "ENSBTAG00000037533"	gene_version "2"	transcript_id "ENSBTAT00000009019"	transcript_version "5"	exon_number "11"	gene_name "C4A"	gene_source "ensembl"	gene_biotype "protein_coding"	transcript_name "C4A-201"	transcript_source "ensembl"	transcript_biotype "protein_coding"	exon_id "ENSBTAE00000464946"	exon_version "1"
23	ensembl	CDS	27193439	27193615		.	-	0	gene_id "ENSBTAG00000037533"	gene_version "2"	transcript_id "ENSBTAT00000009019"	transcript_version "5"	exon_number "11"	gene_name "C4A"	gene_source "ensembl"	gene_biotype "protein_coding"	transcript_name "C4A-201"	transcript_source "ensembl"	transcript_biotype "protein_coding"	protein_id "ENSBTAP00000009019"	protein_version "5"
23	ensembl	exon	27193726	27193841		.	-	.	gene_id "ENSBTAG00000037533"	gene_version "2"	transcript_id "ENSBTAT00000009019"	transcript_version "5"	exon_number "10"	gene_name "C4A"	gene_source "ensembl"	gene_biotype "protein_coding"	transcript_name "C4A-201"	transcript_source "ensembl"	transcript_biotype "protein_coding"	exon_id "ENSBTAE00000476195"	exon_version "1"
23	ensembl	CDS	27193726	27193841		.	-	2	gene_id "ENSBTAG00000037533"	gene_version "2"	transcript_id "ENSBTAT00000009019"	transcript_version "5"	exon_number "10"	gene_name "C4A"	gene_source "ensembl"	gene_biotype "protein_coding"	transcript_name "C4A-201"	transcript_source "ensembl"	transcript_biotype "protein_coding"	protein_id "ENSBTAP00000009019"	protein_version "5"
23	ensembl	exon	27194496	27194628		.	-	.	gene_id "ENSBTAG00000037533"	gene_version "2"	transcript_id "ENSBTAT00000009019"	transcript_version "5"	exon_number "9"	gene_name "C4A"	gene_source "ensembl"	gene_biotype "protein_coding"	transcript_name "C4A-201"	transcript_source "ensembl"	transcript_biotype "protein_coding"	exon_id "ENSBTAE00000457124"	exon_version "1"
23	ensembl	CDS	27194496	27194628		.	-	0	gene_id "ENSBTAG00000037533"	gene_version "2"	transcript_id "ENSBTAT00000009019"	transcript_version "5"	exon_number "9"	gene_name "C4A"	gene_source "ensembl"	gene_biotype "protein_coding"	transcript_name "C4A-201"	transcript_source "ensembl"	transcript_biotype "protein_coding"	protein_id "ENSBTAP00000009019"	protein_version "5"
23	ensembl	exon	27194738	27194843		.	-	.	gene_id "ENSBTAG00000037533"	gene_version "2"	transcript_id "ENSBTAT00000009019"	transcript_version "5"	exon_number "8"	gene_name "C4A"	gene_source "ensembl"	gene_biotype "protein_coding"	transcript_name "C4A-201"	transcript_source "ensembl"	transcript_biotype "protein_coding"	exon_id "ENSBTAE00000468585"	exon_version "1"
23	ensembl	CDS	27194738	27194843		.	-	1	gene_id "ENSBTAG00000037533"	gene_version "2"	transcript_id "ENSBTAT00000009019"	transcript_version "5"	exon_number "8"	gene_name "C4A"	gene_source "ensembl"	gene_biotype "protein_coding"	transcript_name "C4A-201"	transcript_source "ensembl"	transcript_biotype "protein_coding"	protein_id "ENSBTAP00000009019"	protein_version "5"
23	ensembl	exon	27194983	27195079		.	-	.	gene_id "ENSBTAG00000037533"	gene_version "2"	transcript_id "ENSBTAT00000009019"	transcript_version "5"	exon_number "7"	gene_name "C4A"	gene_source "ensembl"	gene_biotype "protein_coding"	transcript_name "C4A-201"	transcript_source "ensembl"	transcript_biotype "protein_coding"	exon_id "ENSBTAE00000482814"	exon_version "1"
23	ensembl	CDS	27194983	27195079		.	-	2	gene_id "ENSBTAG00000037533"	gene_version "2"	transcript_id "ENSBTAT00000009019"	transcript_version "5"	exon_number "7"	gene_name "C4A"	gene_source "ensembl"	gene_biotype "protein_coding"	transcript_name "C4A-201"	transcript_source "ensembl"	transcript_biotype "protein_coding"	protein_id "ENSBTAP00000009019"	protein_version "5"
23	ensembl	exon	27195260	27195342		.	-	.	gene_id "ENSBTAG00000037533"	gene_version "2"	transcript_id "ENSBTAT00000009019"	transcript_version "5"	exon_number "6"	gene_name "C4A"	gene_source "ensembl"	gene_biotype "protein_coding"	transcript_name "C4A-201"	transcript_source "ensembl"	transcript_biotype "protein_coding"	exon_id "ENSBTAE00000445213"	exon_version "1"
23	ensembl	CDS	27195260	27195342		.	-	1	gene_id "ENSBTAG00000037533"	gene_version "2"	transcript_id "ENSBTAT00000009019"	transcript_version "5"	exon_number "6"	gene_name "C4A"	gene_source "ensembl"	gene_biotype "protein_coding"	transcript_name "C4A-201"	transcript_source "ensembl"	transcript_biotype "protein_coding"	protein_id "ENSBTAP00000009019"	protein_version "5"
23	ensembl	exon	27195547	27195635		.	-	.	gene_id "ENSBTAG00000037533"	gene_version "2"	transcript_id "ENSBTAT00000009019"	transcript_version "5"	exon_number "5"	gene_name "C4A"	gene_source "ensembl"	gene_biotype "protein_coding"	transcript_name "C4A-201"	transcript_source "ensembl"	transcript_biotype "protein_coding"	exon_id "ENSBTAE00000058982"	exon_version "2"
23	ensembl	CDS	27195547	27195635		.	-	0	gene_id "ENSBTAG00000037533"	gene_version "2"	transcript_id "ENSBTAT00000009019"	transcript_version "5"	exon_number "5"	gene_name "C4A"	gene_source "ensembl"	gene_biotype "protein_coding"	transcript_name "C4A-201"	transcript_source "ensembl"	transcript_biotype "protein_coding"	protein_id "ENSBTAP00000009019"	protein_version "5"
23	ensembl	exon	27195719	27195789		.	-	.	gene_id "ENSBTAG00000037533"	gene_version "2"	transcript_id "ENSBTAT00000009019"	transcript_version "5"	exon_number "4"	gene_name "C4A"	gene_source "ensembl"	gene_biotype "protein_coding"	transcript_name "C4A-201"	transcript_source "ensembl"	transcript_biotype "protein_coding"	exon_id "ENSBTAE00000445944"	exon_version "1"
23	ensembl	CDS	27195719	27195789		.	-	2	gene_id "ENSBTAG00000037533"	gene_version "2"	transcript_id "ENSBTAT00000009019"	transcript_version "5"	exon_number "4"	gene_name "C4A"	gene_source "ensembl"	gene_biotype "protein_coding"	transcript_name "C4A-201"	transcript_source "ensembl"	transcript_biotype "protein_coding"	protein_id "ENSBTAP00000009019"	protein_version "5"
23	ensembl	exon	27195979	27196177		.	-	.	gene_id "ENSBTAG00000037533"	gene_version "2"	transcript_id "ENSBTAT00000009019"	transcript_version "5"	exon_number "3"	gene_name "C4A"	gene_source "ensembl"	gene_biotype "protein_coding"	transcript_name "C4A-201"	transcript_source "ensembl"	transcript_biotype "protein_coding"	exon_id "ENSBTAE00000073147"	exon_version "2"
23	ensembl	CDS	27195979	27196177		.	-	0	gene_id "ENSBTAG00000037533"	gene_version "2"	transcript_id "ENSBTAT00000009019"	transcript_version "5"	exon_number "3"	gene_name "C4A"	gene_source "ensembl"	gene_biotype "protein_coding"	transcript_name "C4A-201"	transcript_source "ensembl"	transcript_biotype "protein_coding"	protein_id "ENSBTAP00000009019"	protein_version "5"
23	ensembl	exon	27196368	27196566		.	-	.	gene_id "ENSBTAG00000037533"	gene_version "2"	transcript_id "ENSBTAT00000009019"	transcript_version "5"	exon_number "2"	gene_name "C4A"	gene_source "ensembl"	gene_biotype "protein_coding"	transcript_name "C4A-201"	transcript_source "ensembl"	transcript_biotype "protein_coding"	exon_id "ENSBTAE00000463203"	exon_version "1"
23	ensembl	CDS	27196368	27196566		.	-	1	gene_id "ENSBTAG00000037533"	gene_version "2"	transcript_id "ENSBTAT00000009019"	transcript_version "5"	exon_number "2"	gene_name "C4A"	gene_source "ensembl"	gene_biotype "protein_coding"	transcript_name "C4A-201"	transcript_source "ensembl"	transcript_biotype "protein_coding"	protein_id "ENSBTAP00000009019"	protein_version "5"
23	ensembl	exon	27196693	27196793		.	-	.	gene_id "ENSBTAG00000037533"	gene_version "2"	transcript_id "ENSBTAT00000009019"	transcript_version "5"	exon_number "1"	gene_name "C4A"	gene_source "ensembl"	gene_biotype "protein_coding"	transcript_name "C4A-201"	transcript_source "ensembl"	transcript_biotype "protein_coding"	exon_id "ENSBTAE00000456479"	exon_version "1"
23	ensembl	CDS	27196693	27196757		.	-	0	gene_id "ENSBTAG00000037533"	gene_version "2"	transcript_id "ENSBTAT00000009019"	transcript_version "5"	exon_number "1"	gene_name "C4A"	gene_source "ensembl"	gene_biotype "protein_coding"	transcript_name "C4A-201"	transcript_source "ensembl"	transcript_biotype "protein_coding"	protein_id "ENSBTAP00000009019"	protein_version "5"
23	ensembl	start_codon	27196755	27196757		.	-	0	gene_id "ENSBTAG00000037533"	gene_version "2"	transcript_id "ENSBTAT00000009019"	transcript_version "5"	exon_number "1"	gene_name "C4A"	gene_source "ensembl"	gene_biotype "protein_coding"	transcript_name "C4A-201"	transcript_source "ensembl"	transcript_biotype "protein_coding"
23	ensembl	five_prime_utr	27196758	27196793		.	-	.	gene_id "ENSBTAG00000037533"	gene_version "2"	transcript_id "ENSBTAT00000009019"	transcript_version "5"	gene_name "C4A"	gene_source "ensembl"	gene_biotype "protein_coding"	transcript_name "C4A-201"	transcript_source "ensembl"	transcript_biotype "protein_coding"
23	ensembl	gene	27197602	27206845		.	-	.	gene_id "ENSBTAG00000005589"	gene_version "5"	gene_name "STK19"	gene_source "ensembl"	gene_biotype "protein_coding"
23	ensembl	transcript	27197602	27206845		.	-	.	gene_id "ENSBTAG00000005589"	gene_version "5"	transcript_id "ENSBTAT00000007341"	transcript_version "5"	gene_name "STK19"	gene_source "ensembl"	gene_biotype "protein_coding"	transcript_name "STK19-201"	transcript_source "ensembl"	transcript_biotype "protein_coding"
23	ensembl	exon	27197602	27198040		.	-	.	gene_id "ENSBTAG00000005589"	gene_version "5"	transcript_id "ENSBTAT00000007341"	transcript_version "5"	exon_number "9"	gene_name "STK19"	gene_source "ensembl"	gene_biotype "protein_coding"	transcript_name "STK19-201"	transcript_source "ensembl"	transcript_biotype "protein_coding"	exon_id "ENSBTAE00000058966"	exon_version "2"
23	ensembl	three_prime_utr	27197602	27197994		.	-	.	gene_id "ENSBTAG00000005589"	gene_version "5"	transcript_id "ENSBTAT00000007341"	transcript_version "5"	gene_name "STK19"	gene_source "ensembl"	gene_biotype "protein_coding"	transcript_name "STK19-201"	transcript_source "ensembl"	transcript_biotype "protein_coding"
23	ensembl	stop_codon	27197995	27197997		.	-	0	gene_id "ENSBTAG00000005589"	gene_version "5"	transcript_id "ENSBTAT00000007341"	transcript_version "5"	exon_number "9"	gene_name "STK19"	gene_source "ensembl"	gene_biotype "protein_coding"	transcript_name "STK19-201"	transcript_source "ensembl"	transcript_biotype "protein_coding"
23	ensembl	CDS	27197998	27198040		.	-	1	gene_id "ENSBTAG00000005589"	gene_version "5"	transcript_id "ENSBTAT00000007341"	transcript_version "5"	exon_number "9"	gene_name "STK19"	gene_source "ensembl"	gene_biotype "protein_coding"	transcript_name "STK19-201"	transcript_source "ensembl"	transcript_biotype "protein_coding"	protein_id "ENSBTAP00000007341"	protein_version "5"
23	ensembl	exon	27198236	27198383		.	-	.	gene_id "ENSBTAG00000005589"	gene_version "5"	transcript_id "ENSBTAT00000007341"	transcript_version "5"	exon_number "8"	gene_name "STK19"	gene_source "ensembl"	gene_biotype "protein_coding"	transcript_name "STK19-201"	transcript_source "ensembl"	transcript_biotype "protein_coding"	exon_id "ENSBTAE00000058965"	exon_version "1"
23	ensembl	CDS	27198236	27198383		.	-	2	gene_id "ENSBTAG00000005589"	gene_version "5"	transcript_id "ENSBTAT00000007341"	transcript_version "5"	exon_number "8"	gene_name "STK19"	gene_source "ensembl"	gene_biotype "protein_coding"	transcript_name "STK19-201"	transcript_source "ensembl"	transcript_biotype "protein_coding"	protein_id "ENSBTAP00000007341"	protein_version "5"
23	ensembl	exon	27198495	27198592		.	-	.	gene_id "ENSBTAG00000005589"	gene_version "5"	transcript_id "ENSBTAT00000007341"	transcript_version "5"	exon_number "7"	gene_name "STK19"	gene_source "ensembl"	gene_biotype "protein_coding"	transcript_name "STK19-201"	transcript_source "ensembl"	transcript_biotype "protein_coding"	exon_id "ENSBTAE00000058964"	exon_version "1"
23	ensembl	CDS	27198495	27198592		.	-	1	gene_id "ENSBTAG00000005589"	gene_version "5"	transcript_id "ENSBTAT00000007341"	transcript_version "5"	exon_number "7"	gene_name "STK19"	gene_source "ensembl"	gene_biotype "protein_coding"	transcript_name "STK19-201"	transcript_source "ensembl"	transcript_biotype "protein_coding"	protein_id "ENSBTAP00000007341"	protein_version "5"
23	ensembl	exon	27199782	27199921		.	-	.	gene_id "ENSBTAG00000005589"	gene_version "5"	transcript_id "ENSBTAT00000007341"	transcript_version "5"	exon_number "6"	gene_name "STK19"	gene_source "ensembl"	gene_biotype "protein_coding"	transcript_name "STK19-201"	transcript_source "ensembl"	transcript_biotype "protein_coding"	exon_id "ENSBTAE00000058963"	exon_version "1"
23	ensembl	CDS	27199782	27199921		.	-	0	gene_id "ENSBTAG00000005589"	gene_version "5"	transcript_id "ENSBTAT00000007341"	transcript_version "5"	exon_number "6"	gene_name "STK19"	gene_source "ensembl"	gene_biotype "protein_coding"	transcript_name "STK19-201"	transcript_source "ensembl"	transcript_biotype "protein_coding"	protein_id "ENSBTAP00000007341"	protein_version "5"
23	ensembl	exon	27200223	27200318		.	-	.	gene_id "ENSBTAG00000005589"	gene_version "5"	transcript_id "ENSBTAT00000007341"	transcript_version "5"	exon_number "5"	gene_name "STK19"	gene_source "ensembl"	gene_biotype "protein_coding"	transcript_name "STK19-201"	transcript_source "ensembl"	transcript_biotype "protein_coding"	exon_id "ENSBTAE00000058961"	exon_version "2"
23	ensembl	CDS	27200223	27200318		.	-	0	gene_id "ENSBTAG00000005589"	gene_version "5"	transcript_id "ENSBTAT00000007341"	transcript_version "5"	exon_number "5"	gene_name "STK19"	gene_source "ensembl"	gene_biotype "protein_coding"	transcript_name "STK19-201"	transcript_source "ensembl"	transcript_biotype "protein_coding"	protein_id "ENSBTAP00000007341"	protein_version "5"
23	ensembl	exon	27206123	27206259		.	-	.	gene_id "ENSBTAG00000005589"	gene_version "5"	transcript_id "ENSBTAT00000007341"	transcript_version "5"	exon_number "4"	gene_name "STK19"	gene_source "ensembl"	gene_biotype "protein_coding"	transcript_name "STK19-201"	transcript_source "ensembl"	transcript_biotype "protein_coding"	exon_id "ENSBTAE00000058960"	exon_version "1"
23	ensembl	CDS	27206123	27206259		.	-	2	gene_id "ENSBTAG00000005589"	gene_version "5"	transcript_id "ENSBTAT00000007341"	transcript_version "5"	exon_number "4"	gene_name "STK19"	gene_source "ensembl"	gene_biotype "protein_coding"	transcript_name "STK19-201"	transcript_source "ensembl"	transcript_biotype "protein_coding"	protein_id "ENSBTAP00000007341"	protein_version "5"
23	ensembl	exon	27206414	27206573		.	-	.	gene_id "ENSBTAG00000005589"	gene_version "5"	transcript_id "ENSBTAT00000007341"	transcript_version "5"	exon_number "3"	gene_name "STK19"	gene_source "ensembl"	gene_biotype "protein_coding"	transcript_name "STK19-201"	transcript_source "ensembl"	transcript_biotype "protein_coding"	exon_id "ENSBTAE00000058959"	exon_version "5"
23	ensembl	CDS	27206414	27206573		.	-	0	gene_id "ENSBTAG00000005589"	gene_version "5"	transcript_id "ENSBTAT00000007341"	transcript_version "5"	exon_number "3"	gene_name "STK19"	gene_source "ensembl"	gene_biotype "protein_coding"	transcript_name "STK19-201"	transcript_source "ensembl"	transcript_biotype "protein_coding"	protein_id "ENSBTAP00000007341"	protein_version "5"
23	ensembl	exon	27206579	27206664		.	-	.	gene_id "ENSBTAG00000005589"	gene_version "5"	transcript_id "ENSBTAT00000007341"	transcript_version "5"	exon_number "2"	gene_name "STK19"	gene_source "ensembl"	gene_biotype "protein_coding"	transcript_name "STK19-201"	transcript_source "ensembl"	transcript_biotype "protein_coding"	exon_id "ENSBTAE00000472804"	exon_version "1"
23	ensembl	CDS	27206579	27206664		.	-	2	gene_id "ENSBTAG00000005589"	gene_version "5"	transcript_id "ENSBTAT00000007341"	transcript_version "5"	exon_number "2"	gene_name "STK19"	gene_source "ensembl"	gene_biotype "protein_coding"	transcript_name "STK19-201"	transcript_source "ensembl"	transcript_biotype "protein_coding"	protein_id "ENSBTAP00000007341"	protein_version "5"
23	ensembl	exon	27206800	27206845		.	-	.	gene_id "ENSBTAG00000005589"	gene_version "5"	transcript_id "ENSBTAT00000007341"	transcript_version "5"	exon_number "1"	gene_name "STK19"	gene_source "ensembl"	gene_biotype "protein_coding"	transcript_name "STK19-201"	transcript_source "ensembl"	transcript_biotype "protein_coding"	exon_id "ENSBTAE00000478123"	exon_version "1"
23	ensembl	CDS	27206800	27206845		.	-	0	gene_id "ENSBTAG00000005589"	gene_version "5"	transcript_id "ENSBTAT00000007341"	transcript_version "5"	exon_number "1"	gene_name "STK19"	gene_source "ensembl"	gene_biotype "protein_coding"	transcript_name "STK19-201"	transcript_source "ensembl"	transcript_biotype "protein_coding"	protein_id "ENSBTAP00000007341"	protein_version "5"
23	ensembl	gene	27206812	27209706		.	+	.	gene_id "ENSBTAG00000005588"	gene_version "5"	gene_name "DXO"	gene_source "ensembl"	gene_biotype "protein_coding"
23	ensembl	transcript	27206812	27209706		.	+	.	gene_id "ENSBTAG00000005588"	gene_version "5"	transcript_id "ENSBTAT00000007340"	transcript_version "5"	gene_name "DXO"	gene_source "ensembl"	gene_biotype "protein_coding"	transcript_name "DXO-201"	transcript_source "ensembl"	transcript_biotype "protein_coding"
23	ensembl	exon	27206812	27207030		.	+	.	gene_id "ENSBTAG00000005588"	gene_version "5"	transcript_id "ENSBTAT00000007340"	transcript_version "5"	exon_number "1"	gene_name "DXO"	gene_source "ensembl"	gene_biotype "protein_coding"	transcript_name "DXO-201"	transcript_source "ensembl"	transcript_biotype "protein_coding"	exon_id "ENSBTAE00000058945"	exon_version "3"
23	ensembl	five_prime_utr	27206812	27207030		.	+	.	gene_id "ENSBTAG00000005588"	gene_version "5"	transcript_id "ENSBTAT00000007340"	transcript_version "5"	gene_name "DXO"	gene_source "ensembl"	gene_biotype "protein_coding"	transcript_name "DXO-201"	transcript_source "ensembl"	transcript_biotype "protein_coding"
23	ensembl	transcript	27206812	27209107		.	+	.	gene_id "ENSBTAG00000005588"	gene_version "5"	transcript_id "ENSBTAT00000064096"	transcript_version "1"	gene_name "DXO"	gene_source "ensembl"	gene_biotype "protein_coding"	transcript_name "DXO-202"	transcript_source "ensembl"	transcript_biotype "protein_coding"
23	ensembl	exon	27206812	27207030		.	+	.	gene_id "ENSBTAG00000005588"	gene_version "5"	transcript_id "ENSBTAT00000064096"	transcript_version "1"	exon_number "1"	gene_name "DXO"	gene_source "ensembl"	gene_biotype "protein_coding"	transcript_name "DXO-202"	transcript_source "ensembl"	transcript_biotype "protein_coding"	exon_id "ENSBTAE00000058945"	exon_version "3"
23	ensembl	five_prime_utr	27206812	27207030		.	+	.	gene_id "ENSBTAG00000005588"	gene_version "5"	transcript_id "ENSBTAT00000064096"	transcript_version "1"	gene_name "DXO"	gene_source "ensembl"	gene_biotype "protein_coding"	transcript_name "DXO-202"	transcript_source "ensembl"	transcript_biotype "protein_coding"
23	ensembl	exon	27207222	27207623		.	+	.	gene_id "ENSBTAG00000005588"	gene_version "5"	transcript_id "ENSBTAT00000007340"	transcript_version "5"	exon_number "2"	gene_name "DXO"	gene_source "ensembl"	gene_biotype "protein_coding"	transcript_name "DXO-201"	transcript_source "ensembl"	transcript_biotype "protein_coding"	exon_id "ENSBTAE00000058946"	exon_version "1"
23	ensembl	five_prime_utr	27207222	27207267		.	+	.	gene_id "ENSBTAG00000005588"	gene_version "5"	transcript_id "ENSBTAT00000007340"	transcript_version "5"	gene_name "DXO"	gene_source "ensembl"	gene_biotype "protein_coding"	transcript_name "DXO-201"	transcript_source "ensembl"	transcript_biotype "protein_coding"
23	ensembl	exon	27207222	27207623		.	+	.	gene_id "ENSBTAG00000005588"	gene_version "5"	transcript_id "ENSBTAT00000064096"	transcript_version "1"	exon_number "2"	gene_name "DXO"	gene_source "ensembl"	gene_biotype "protein_coding"	transcript_name "DXO-202"	transcript_source "ensembl"	transcript_biotype "protein_coding"	exon_id "ENSBTAE00000058946"	exon_version "1"
23	ensembl	five_prime_utr	27207222	27207267		.	+	.	gene_id "ENSBTAG00000005588"	gene_version "5"	transcript_id "ENSBTAT00000064096"	transcript_version "1"	gene_name "DXO"	gene_source "ensembl"	gene_biotype "protein_coding"	transcript_name "DXO-202"	transcript_source "ensembl"	transcript_biotype "protein_coding"
23	ensembl	CDS	27207268	27207623		.	+	0	gene_id "ENSBTAG00000005588"	gene_version "5"	transcript_id "ENSBTAT00000007340"	transcript_version "5"	exon_number "2"	gene_name "DXO"	gene_source "ensembl"	gene_biotype "protein_coding"	transcript_name "DXO-201"	transcript_source "ensembl"	transcript_biotype "protein_coding"	protein_id "ENSBTAP00000007340"	protein_version "5"
23	ensembl	start_codon	27207268	27207270		.	+	0	gene_id "ENSBTAG00000005588"	gene_version "5"	transcript_id "ENSBTAT00000007340"	transcript_version "5"	exon_number "2"	gene_name "DXO"	gene_source "ensembl"	gene_biotype "protein_coding"	transcript_name "DXO-201"	transcript_source "ensembl"	transcript_biotype "protein_coding"
23	ensembl	CDS	27207268	27207623		.	+	0	gene_id "ENSBTAG00000005588"	gene_version "5"	transcript_id "ENSBTAT00000064096"	transcript_version "1"	exon_number "2"	gene_name "DXO"	gene_source "ensembl"	gene_biotype "protein_coding"	transcript_name "DXO-202"	transcript_source "ensembl"	transcript_biotype "protein_coding"	protein_id "ENSBTAP00000055203"	protein_version "1"
23	ensembl	start_codon	27207268	27207270		.	+	0	gene_id "ENSBTAG00000005588"	gene_version "5"	transcript_id "ENSBTAT00000064096"	transcript_version "1"	exon_number "2"	gene_name "DXO"	gene_source "ensembl"	gene_biotype "protein_coding"	transcript_name "DXO-202"	transcript_source "ensembl"	transcript_biotype "protein_coding"
23	ensembl	exon	27207786	27208021		.	+	.	gene_id "ENSBTAG00000005588"	gene_version "5"	transcript_id "ENSBTAT00000007340"	transcript_version "5"	exon_number "3"	gene_name "DXO"	gene_source "ensembl"	gene_biotype "protein_coding"	transcript_name "DXO-201"	transcript_source "ensembl"	transcript_biotype "protein_coding"	exon_id "ENSBTAE00000058947"	exon_version "1"
23	ensembl	CDS	27207786	27208021		.	+	1	gene_id "ENSBTAG00000005588"	gene_version "5"	transcript_id "ENSBTAT00000007340"	transcript_version "5"	exon_number "3"	gene_name "DXO"	gene_source "ensembl"	gene_biotype "protein_coding"	transcript_name "DXO-201"	transcript_source "ensembl"	transcript_biotype "protein_coding"	protein_id "ENSBTAP00000007340"	protein_version "5"
23	ensembl	exon	27207786	27208021		.	+	.	gene_id "ENSBTAG00000005588"	gene_version "5"	transcript_id "ENSBTAT00000064096"	transcript_version "1"	exon_number "3"	gene_name "DXO"	gene_source "ensembl"	gene_biotype "protein_coding"	transcript_name "DXO-202"	transcript_source "ensembl"	transcript_biotype "protein_coding"	exon_id "ENSBTAE00000058947"	exon_version "1"
23	ensembl	CDS	27207786	27208021		.	+	1	gene_id "ENSBTAG00000005588"	gene_version "5"	transcript_id "ENSBTAT00000064096"	transcript_version "1"	exon_number "3"	gene_name "DXO"	gene_source "ensembl"	gene_biotype "protein_coding"	transcript_name "DXO-202"	transcript_source "ensembl"	transcript_biotype "protein_coding"	protein_id "ENSBTAP00000055203"	protein_version "1"
23	ensembl	exon	27208108	27208327		.	+	.	gene_id "ENSBTAG00000005588"	gene_version "5"	transcript_id "ENSBTAT00000007340"	transcript_version "5"	exon_number "4"	gene_name "DXO"	gene_source "ensembl"	gene_biotype "protein_coding"	transcript_name "DXO-201"	transcript_source "ensembl"	transcript_biotype "protein_coding"	exon_id "ENSBTAE00000058948"	exon_version "1"
23	ensembl	CDS	27208108	27208327		.	+	2	gene_id "ENSBTAG00000005588"	gene_version "5"	transcript_id "ENSBTAT00000007340"	transcript_version "5"	exon_number "4"	gene_name "DXO"	gene_source "ensembl"	gene_biotype "protein_coding"	transcript_name "DXO-201"	transcript_source "ensembl"	transcript_biotype "protein_coding"	protein_id "ENSBTAP00000007340"	protein_version "5"
23	ensembl	exon	27208108	27208360		.	+	.	gene_id "ENSBTAG00000005588"	gene_version "5"	transcript_id "ENSBTAT00000064096"	transcript_version "1"	exon_number "4"	gene_name "DXO"	gene_source "ensembl"	gene_biotype "protein_coding"	transcript_name "DXO-202"	transcript_source "ensembl"	transcript_biotype "protein_coding"	exon_id "ENSBTAE00000464608"	exon_version "1"
23	ensembl	CDS	27208108	27208360		.	+	2	gene_id "ENSBTAG00000005588"	gene_version "5"	transcript_id "ENSBTAT00000064096"	transcript_version "1"	exon_number "4"	gene_name "DXO"	gene_source "ensembl"	gene_biotype "protein_coding"	transcript_name "DXO-202"	transcript_source "ensembl"	transcript_biotype "protein_coding"	protein_id "ENSBTAP00000055203"	protein_version "1"
23	ensembl	exon	27208449	27208584		.	+	.	gene_id "ENSBTAG00000005588"	gene_version "5"	transcript_id "ENSBTAT00000007340"	transcript_version "5"	exon_number "5"	gene_name "DXO"	gene_source "ensembl"	gene_biotype "protein_coding"	transcript_name "DXO-201"	transcript_source "ensembl"	transcript_biotype "protein_coding"	exon_id "ENSBTAE00000058949"	exon_version "1"
23	ensembl	CDS	27208449	27208584		.	+	1	gene_id "ENSBTAG00000005588"	gene_version "5"	transcript_id "ENSBTAT00000007340"	transcript_version "5"	exon_number "5"	gene_name "DXO"	gene_source "ensembl"	gene_biotype "protein_coding"	transcript_name "DXO-201"	transcript_source "ensembl"	transcript_biotype "protein_coding"	protein_id "ENSBTAP00000007340"	protein_version "5"
23	ensembl	exon	27208449	27208584		.	+	.	gene_id "ENSBTAG00000005588"	gene_version "5"	transcript_id "ENSBTAT00000064096"	transcript_version "1"	exon_number "5"	gene_name "DXO"	gene_source "ensembl"	gene_biotype "protein_coding"	transcript_name "DXO-202"	transcript_source "ensembl"	transcript_biotype "protein_coding"	exon_id "ENSBTAE00000058949"	exon_version "1"
23	ensembl	CDS	27208449	27208584		.	+	1	gene_id "ENSBTAG00000005588"	gene_version "5"	transcript_id "ENSBTAT00000064096"	transcript_version "1"	exon_number "5"	gene_name "DXO"	gene_source "ensembl"	gene_biotype "protein_coding"	transcript_name "DXO-202"	transcript_source "ensembl"	transcript_biotype "protein_coding"	protein_id "ENSBTAP00000055203"	protein_version "1"
23	ensembl	exon	27208717	27208811		.	+	.	gene_id "ENSBTAG00000005588"	gene_version "5"	transcript_id "ENSBTAT00000007340"	transcript_version "5"	exon_number "6"	gene_name "DXO"	gene_source "ensembl"	gene_biotype "protein_coding"	transcript_name "DXO-201"	transcript_source "ensembl"	transcript_biotype "protein_coding"	exon_id "ENSBTAE00000058950"	exon_version "1"
23	ensembl	CDS	27208717	27208811		.	+	0	gene_id "ENSBTAG00000005588"	gene_version "5"	transcript_id "ENSBTAT00000007340"	transcript_version "5"	exon_number "6"	gene_name "DXO"	gene_source "ensembl"	gene_biotype "protein_coding"	transcript_name "DXO-201"	transcript_source "ensembl"	transcript_biotype "protein_coding"	protein_id "ENSBTAP00000007340"	protein_version "5"
23	ensembl	exon	27208717	27208811		.	+	.	gene_id "ENSBTAG00000005588"	gene_version "5"	transcript_id "ENSBTAT00000064096"	transcript_version "1"	exon_number "6"	gene_name "DXO"	gene_source "ensembl"	gene_biotype "protein_coding"	transcript_name "DXO-202"	transcript_source "ensembl"	transcript_biotype "protein_coding"	exon_id "ENSBTAE00000058950"	exon_version "1"
23	ensembl	CDS	27208717	27208811		.	+	0	gene_id "ENSBTAG00000005588"	gene_version "5"	transcript_id "ENSBTAT00000064096"	transcript_version "1"	exon_number "6"	gene_name "DXO"	gene_source "ensembl"	gene_biotype "protein_coding"	transcript_name "DXO-202"	transcript_source "ensembl"	transcript_biotype "protein_coding"	protein_id "ENSBTAP00000055203"	protein_version "1"
23	ensembl	exon	27208897	27208906		.	+	.	gene_id "ENSBTAG00000005588"	gene_version "5"	transcript_id "ENSBTAT00000007340"	transcript_version "5"	exon_number "7"	gene_name "DXO"	gene_source "ensembl"	gene_biotype "protein_coding"	transcript_name "DXO-201"	transcript_source "ensembl"	transcript_biotype "protein_coding"	exon_id "ENSBTAE00000444342"	exon_version "1"
23	ensembl	CDS	27208897	27208906		.	+	1	gene_id "ENSBTAG00000005588"	gene_version "5"	transcript_id "ENSBTAT00000007340"	transcript_version "5"	exon_number "7"	gene_name "DXO"	gene_source "ensembl"	gene_biotype "protein_coding"	transcript_name "DXO-201"	transcript_source "ensembl"	transcript_biotype "protein_coding"	protein_id "ENSBTAP00000007340"	protein_version "5"
23	ensembl	exon	27208897	27209107		.	+	.	gene_id "ENSBTAG00000005588"	gene_version "5"	transcript_id "ENSBTAT00000064096"	transcript_version "1"	exon_number "7"	gene_name "DXO"	gene_source "ensembl"	gene_biotype "protein_coding"	transcript_name "DXO-202"	transcript_source "ensembl"	transcript_biotype "protein_coding"	exon_id "ENSBTAE00000483584"	exon_version "1"
23	ensembl	CDS	27208897	27209044		.	+	1	gene_id "ENSBTAG00000005588"	gene_version "5"	transcript_id "ENSBTAT00000064096"	transcript_version "1"	exon_number "7"	gene_name "DXO"	gene_source "ensembl"	gene_biotype "protein_coding"	transcript_name "DXO-202"	transcript_source "ensembl"	transcript_biotype "protein_coding"	protein_id "ENSBTAP00000055203"	protein_version "1"
23	ensembl	exon	27208911	27208983		.	+	.	gene_id "ENSBTAG00000005588"	gene_version "5"	transcript_id "ENSBTAT00000007340"	transcript_version "5"	exon_number "8"	gene_name "DXO"	gene_source "ensembl"	gene_biotype "protein_coding"	transcript_name "DXO-201"	transcript_source "ensembl"	transcript_biotype "protein_coding"	exon_id "ENSBTAE00000280649"	exon_version "3"
23	ensembl	CDS	27208911	27208983		.	+	0	gene_id "ENSBTAG00000005588"	gene_version "5"	transcript_id "ENSBTAT00000007340"	transcript_version "5"	exon_number "8"	gene_name "DXO"	gene_source "ensembl"	gene_biotype "protein_coding"	transcript_name "DXO-201"	transcript_source "ensembl"	transcript_biotype "protein_coding"	protein_id "ENSBTAP00000007340"	protein_version "5"
23	ensembl	stop_codon	27209045	27209047		.	+	0	gene_id "ENSBTAG00000005588"	gene_version "5"	transcript_id "ENSBTAT00000064096"	transcript_version "1"	exon_number "7"	gene_name "DXO"	gene_source "ensembl"	gene_biotype "protein_coding"	transcript_name "DXO-202"	transcript_source "ensembl"	transcript_biotype "protein_coding"
23	ensembl	three_prime_utr	27209048	27209107		.	+	.	gene_id "ENSBTAG00000005588"	gene_version "5"	transcript_id "ENSBTAT00000064096"	transcript_version "1"	gene_name "DXO"	gene_source "ensembl"	gene_biotype "protein_coding"	transcript_name "DXO-202"	transcript_source "ensembl"	transcript_biotype "protein_coding"
23	ensembl	gene	27209160	27219157		.	-	.	gene_id "ENSBTAG00000005587"	gene_version "5"	gene_name "SKIV2L"	gene_source "ensembl"	gene_biotype "protein_coding"
23	ensembl	transcript	27209160	27219157		.	-	.	gene_id "ENSBTAG00000005587"	gene_version "5"	transcript_id "ENSBTAT00000007339"	transcript_version "5"	gene_name "SKIV2L"	gene_source "ensembl"	gene_biotype "protein_coding"	transcript_name "SKIV2L-201"	transcript_source "ensembl"	transcript_biotype "protein_coding"
23	ensembl	exon	27209160	27209407		.	-	.	gene_id "ENSBTAG00000005587"	gene_version "5"	transcript_id "ENSBTAT00000007339"	transcript_version "5"	exon_number "28"	gene_name "SKIV2L"	gene_source "ensembl"	gene_biotype "protein_coding"	transcript_name "SKIV2L-201"	transcript_source "ensembl"	transcript_biotype "protein_coding"	exon_id "ENSBTAE00000058944"	exon_version "4"
23	ensembl	three_prime_utr	27209160	27209206		.	-	.	gene_id "ENSBTAG00000005587"	gene_version "5"	transcript_id "ENSBTAT00000007339"	transcript_version "5"	gene_name "SKIV2L"	gene_source "ensembl"	gene_biotype "protein_coding"	transcript_name "SKIV2L-201"	transcript_source "ensembl"	transcript_biotype "protein_coding"
23	ensembl	stop_codon	27209207	27209209		.	-	0	gene_id "ENSBTAG00000005587"	gene_version "5"	transcript_id "ENSBTAT00000007339"	transcript_version "5"	exon_number "28"	gene_name "SKIV2L"	gene_source "ensembl"	gene_biotype "protein_coding"	transcript_name "SKIV2L-201"	transcript_source "ensembl"	transcript_biotype "protein_coding"
23	ensembl	CDS	27209210	27209407		.	-	0	gene_id "ENSBTAG00000005587"	gene_version "5"	transcript_id "ENSBTAT00000007339"	transcript_version "5"	exon_number "28"	gene_name "SKIV2L"	gene_source "ensembl"	gene_biotype "protein_coding"	transcript_name "SKIV2L-201"	transcript_source "ensembl"	transcript_biotype "protein_coding"	protein_id "ENSBTAP00000007339"	protein_version "5"
23	ensembl	exon	27209503	27209643		.	-	.	gene_id "ENSBTAG00000005587"	gene_version "5"	transcript_id "ENSBTAT00000007339"	transcript_version "5"	exon_number "27"	gene_name "SKIV2L"	gene_source "ensembl"	gene_biotype "protein_coding"	transcript_name "SKIV2L-201"	transcript_source "ensembl"	transcript_biotype "protein_coding"	exon_id "ENSBTAE00000058943"	exon_version "1"
23	ensembl	CDS	27209503	27209643		.	-	0	gene_id "ENSBTAG00000005587"	gene_version "5"	transcript_id "ENSBTAT00000007339"	transcript_version "5"	exon_number "27"	gene_name "SKIV2L"	gene_source "ensembl"	gene_biotype "protein_coding"	transcript_name "SKIV2L-201"	transcript_source "ensembl"	transcript_biotype "protein_coding"	protein_id "ENSBTAP00000007339"	protein_version "5"
23	ensembl	exon	27209591	27209706		.	+	.	gene_id "ENSBTAG00000005588"	gene_version "5"	transcript_id "ENSBTAT00000007340"	transcript_version "5"	exon_number "9"	gene_name "DXO"	gene_source "ensembl"	gene_biotype "protein_coding"	transcript_name "DXO-201"	transcript_source "ensembl"	transcript_biotype "protein_coding"	exon_id "ENSBTAE00000480857"	exon_version "1"
23	ensembl	CDS	27209591	27209703		.	+	2	gene_id "ENSBTAG00000005588"	gene_version "5"	transcript_id "ENSBTAT00000007340"	transcript_version "5"	exon_number "9"	gene_name "DXO"	gene_source "ensembl"	gene_biotype "protein_coding"	transcript_name "DXO-201"	transcript_source "ensembl"	transcript_biotype "protein_coding"	protein_id "ENSBTAP00000007340"	protein_version "5"
23	ensembl	stop_codon	27209704	27209706		.	+	0	gene_id "ENSBTAG00000005588"	gene_version "5"	transcript_id "ENSBTAT00000007340"	transcript_version "5"	exon_number "9"	gene_name "DXO"	gene_source "ensembl"	gene_biotype "protein_coding"	transcript_name "DXO-201"	transcript_source "ensembl"	transcript_biotype "protein_coding"
23	ensembl	exon	27209823	27210041		.	-	.	gene_id "ENSBTAG00000005587"	gene_version "5"	transcript_id "ENSBTAT00000007339"	transcript_version "5"	exon_number "26"	gene_name "SKIV2L"	gene_source "ensembl"	gene_biotype "protein_coding"	transcript_name "SKIV2L-201"	transcript_source "ensembl"	transcript_biotype "protein_coding"	exon_id "ENSBTAE00000058942"	exon_version "1"
23	ensembl	CDS	27209823	27210041		.	-	0	gene_id "ENSBTAG00000005587"	gene_version "5"	transcript_id "ENSBTAT00000007339"	transcript_version "5"	exon_number "26"	gene_name "SKIV2L"	gene_source "ensembl"	gene_biotype "protein_coding"	transcript_name "SKIV2L-201"	transcript_source "ensembl"	transcript_biotype "protein_coding"	protein_id "ENSBTAP00000007339"	protein_version "5"
23	ensembl	exon	27210117	27210227		.	-	.	gene_id "ENSBTAG00000005587"	gene_version "5"	transcript_id "ENSBTAT00000007339"	transcript_version "5"	exon_number "25"	gene_name "SKIV2L"	gene_source "ensembl"	gene_biotype "protein_coding"	transcript_name "SKIV2L-201"	transcript_source "ensembl"	transcript_biotype "protein_coding"	exon_id "ENSBTAE00000058941"	exon_version "1"
23	ensembl	CDS	27210117	27210227		.	-	0	gene_id "ENSBTAG00000005587"	gene_version "5"	transcript_id "ENSBTAT00000007339"	transcript_version "5"	exon_number "25"	gene_name "SKIV2L"	gene_source "ensembl"	gene_biotype "protein_coding"	transcript_name "SKIV2L-201"	transcript_source "ensembl"	transcript_biotype "protein_coding"	protein_id "ENSBTAP00000007339"	protein_version "5"
23	ensembl	exon	27210380	27210590		.	-	.	gene_id "ENSBTAG00000005587"	gene_version "5"	transcript_id "ENSBTAT00000007339"	transcript_version "5"	exon_number "24"	gene_name "SKIV2L"	gene_source "ensembl"	gene_biotype "protein_coding"	transcript_name "SKIV2L-201"	transcript_source "ensembl"	transcript_biotype "protein_coding"	exon_id "ENSBTAE00000058939"	exon_version "2"
23	ensembl	CDS	27210380	27210590		.	-	1	gene_id "ENSBTAG00000005587"	gene_version "5"	transcript_id "ENSBTAT00000007339"	transcript_version "5"	exon_number "24"	gene_name "SKIV2L"	gene_source "ensembl"	gene_biotype "protein_coding"	transcript_name "SKIV2L-201"	transcript_source "ensembl"	transcript_biotype "protein_coding"	protein_id "ENSBTAP00000007339"	protein_version "5"
23	ensembl	exon	27210721	27210847		.	-	.	gene_id "ENSBTAG00000005587"	gene_version "5"	transcript_id "ENSBTAT00000007339"	transcript_version "5"	exon_number "23"	gene_name "SKIV2L"	gene_source "ensembl"	gene_biotype "protein_coding"	transcript_name "SKIV2L-201"	transcript_source "ensembl"	transcript_biotype "protein_coding"	exon_id "ENSBTAE00000058938"	exon_version "1"
23	ensembl	CDS	27210721	27210847		.	-	2	gene_id "ENSBTAG00000005587"	gene_version "5"	transcript_id "ENSBTAT00000007339"	transcript_version "5"	exon_number "23"	gene_name "SKIV2L"	gene_source "ensembl"	gene_biotype "protein_coding"	transcript_name "SKIV2L-201"	transcript_source "ensembl"	transcript_biotype "protein_coding"	protein_id "ENSBTAP00000007339"	protein_version "5"
23	ensembl	exon	27210929	27211076		.	-	.	gene_id "ENSBTAG00000005587"	gene_version "5"	transcript_id "ENSBTAT00000007339"	transcript_version "5"	exon_number "22"	gene_name "SKIV2L"	gene_source "ensembl"	gene_biotype "protein_coding"	transcript_name "SKIV2L-201"	transcript_source "ensembl"	transcript_biotype "protein_coding"	exon_id "ENSBTAE00000058937"	exon_version "1"
23	ensembl	CDS	27210929	27211076		.	-	0	gene_id "ENSBTAG00000005587"	gene_version "5"	transcript_id "ENSBTAT00000007339"	transcript_version "5"	exon_number "22"	gene_name "SKIV2L"	gene_source "ensembl"	gene_biotype "protein_coding"	transcript_name "SKIV2L-201"	transcript_source "ensembl"	transcript_biotype "protein_coding"	protein_id "ENSBTAP00000007339"	protein_version "5"
23	ensembl	exon	27211400	27211504		.	-	.	gene_id "ENSBTAG00000005587"	gene_version "5"	transcript_id "ENSBTAT00000007339"	transcript_version "5"	exon_number "21"	gene_name "SKIV2L"	gene_source "ensembl"	gene_biotype "protein_coding"	transcript_name "SKIV2L-201"	transcript_source "ensembl"	transcript_biotype "protein_coding"	exon_id "ENSBTAE00000058936"	exon_version "1"
23	ensembl	CDS	27211400	27211504		.	-	0	gene_id "ENSBTAG00000005587"	gene_version "5"	transcript_id "ENSBTAT00000007339"	transcript_version "5"	exon_number "21"	gene_name "SKIV2L"	gene_source "ensembl"	gene_biotype "protein_coding"	transcript_name "SKIV2L-201"	transcript_source "ensembl"	transcript_biotype "protein_coding"	protein_id "ENSBTAP00000007339"	protein_version "5"
23	ensembl	exon	27211640	27211777		.	-	.	gene_id "ENSBTAG00000005587"	gene_version "5"	transcript_id "ENSBTAT00000007339"	transcript_version "5"	exon_number "20"	gene_name "SKIV2L"	gene_source "ensembl"	gene_biotype "protein_coding"	transcript_name "SKIV2L-201"	transcript_source "ensembl"	transcript_biotype "protein_coding"	exon_id "ENSBTAE00000058935"	exon_version "2"
23	ensembl	CDS	27211640	27211777		.	-	0	gene_id "ENSBTAG00000005587"	gene_version "5"	transcript_id "ENSBTAT00000007339"	transcript_version "5"	exon_number "20"	gene_name "SKIV2L"	gene_source "ensembl"	gene_biotype "protein_coding"	transcript_name "SKIV2L-201"	transcript_source "ensembl"	transcript_biotype "protein_coding"	protein_id "ENSBTAP00000007339"	protein_version "5"
23	ensembl	exon	27211928	27212065		.	-	.	gene_id "ENSBTAG00000005587"	gene_version "5"	transcript_id "ENSBTAT00000007339"	transcript_version "5"	exon_number "19"	gene_name "SKIV2L"	gene_source "ensembl"	gene_biotype "protein_coding"	transcript_name "SKIV2L-201"	transcript_source "ensembl"	transcript_biotype "protein_coding"	exon_id "ENSBTAE00000058934"	exon_version "3"
23	ensembl	CDS	27211928	27212065		.	-	0	gene_id "ENSBTAG00000005587"	gene_version "5"	transcript_id "ENSBTAT00000007339"	transcript_version "5"	exon_number "19"	gene_name "SKIV2L"	gene_source "ensembl"	gene_biotype "protein_coding"	transcript_name "SKIV2L-201"	transcript_source "ensembl"	transcript_biotype "protein_coding"	protein_id "ENSBTAP00000007339"	protein_version "5"
23	ensembl	exon	27212429	27212659		.	-	.	gene_id "ENSBTAG00000005587"	gene_version "5"	transcript_id "ENSBTAT00000007339"	transcript_version "5"	exon_number "18"	gene_name "SKIV2L"	gene_source "ensembl"	gene_biotype "protein_coding"	transcript_name "SKIV2L-201"	transcript_source "ensembl"	transcript_biotype "protein_coding"	exon_id "ENSBTAE00000058933"	exon_version "1"
23	ensembl	CDS	27212429	27212659		.	-	0	gene_id "ENSBTAG00000005587"	gene_version "5"	transcript_id "ENSBTAT00000007339"	transcript_version "5"	exon_number "18"	gene_name "SKIV2L"	gene_source "ensembl"	gene_biotype "protein_coding"	transcript_name "SKIV2L-201"	transcript_source "ensembl"	transcript_biotype "protein_coding"	protein_id "ENSBTAP00000007339"	protein_version "5"
23	ensembl	exon	27213958	27214068		.	-	.	gene_id "ENSBTAG00000005587"	gene_version "5"	transcript_id "ENSBTAT00000007339"	transcript_version "5"	exon_number "17"	gene_name "SKIV2L"	gene_source "ensembl"	gene_biotype "protein_coding"	transcript_name "SKIV2L-201"	transcript_source "ensembl"	transcript_biotype "protein_coding"	exon_id "ENSBTAE00000058932"	exon_version "1"
23	ensembl	CDS	27213958	27214068		.	-	0	gene_id "ENSBTAG00000005587"	gene_version "5"	transcript_id "ENSBTAT00000007339"	transcript_version "5"	exon_number "17"	gene_name "SKIV2L"	gene_source "ensembl"	gene_biotype "protein_coding"	transcript_name "SKIV2L-201"	transcript_source "ensembl"	transcript_biotype "protein_coding"	protein_id "ENSBTAP00000007339"	protein_version "5"
23	ensembl	exon	27214147	27214359		.	-	.	gene_id "ENSBTAG00000005587"	gene_version "5"	transcript_id "ENSBTAT00000007339"	transcript_version "5"	exon_number "16"	gene_name "SKIV2L"	gene_source "ensembl"	gene_biotype "protein_coding"	transcript_name "SKIV2L-201"	transcript_source "ensembl"	transcript_biotype "protein_coding"	exon_id "ENSBTAE00000058931"	exon_version "1"
23	ensembl	CDS	27214147	27214359		.	-	0	gene_id "ENSBTAG00000005587"	gene_version "5"	transcript_id "ENSBTAT00000007339"	transcript_version "5"	exon_number "16"	gene_name "SKIV2L"	gene_source "ensembl"	gene_biotype "protein_coding"	transcript_name "SKIV2L-201"	transcript_source "ensembl"	transcript_biotype "protein_coding"	protein_id "ENSBTAP00000007339"	protein_version "5"
23	ensembl	exon	27214545	27214641		.	-	.	gene_id "ENSBTAG00000005587"	gene_version "5"	transcript_id "ENSBTAT00000007339"	transcript_version "5"	exon_number "15"	gene_name "SKIV2L"	gene_source "ensembl"	gene_biotype "protein_coding"	transcript_name "SKIV2L-201"	transcript_source "ensembl"	transcript_biotype "protein_coding"	exon_id "ENSBTAE00000058930"	exon_version "1"
23	ensembl	CDS	27214545	27214641		.	-	1	gene_id "ENSBTAG00000005587"	gene_version "5"	transcript_id "ENSBTAT00000007339"	transcript_version "5"	exon_number "15"	gene_name "SKIV2L"	gene_source "ensembl"	gene_biotype "protein_coding"	transcript_name "SKIV2L-201"	transcript_source "ensembl"	transcript_biotype "protein_coding"	protein_id "ENSBTAP00000007339"	protein_version "5"
23	ensembl	exon	27214717	27214863		.	-	.	gene_id "ENSBTAG00000005587"	gene_version "5"	transcript_id "ENSBTAT00000007339"	transcript_version "5"	exon_number "14"	gene_name "SKIV2L"	gene_source "ensembl"	gene_biotype "protein_coding"	transcript_name "SKIV2L-201"	transcript_source "ensembl"	transcript_biotype "protein_coding"	exon_id "ENSBTAE00000058929"	exon_version "1"
23	ensembl	CDS	27214717	27214863		.	-	1	gene_id "ENSBTAG00000005587"	gene_version "5"	transcript_id "ENSBTAT00000007339"	transcript_version "5"	exon_number "14"	gene_name "SKIV2L"	gene_source "ensembl"	gene_biotype "protein_coding"	transcript_name "SKIV2L-201"	transcript_source "ensembl"	transcript_biotype "protein_coding"	protein_id "ENSBTAP00000007339"	protein_version "5"
23	ensembl	exon	27215200	27215306		.	-	.	gene_id "ENSBTAG00000005587"	gene_version "5"	transcript_id "ENSBTAT00000007339"	transcript_version "5"	exon_number "13"	gene_name "SKIV2L"	gene_source "ensembl"	gene_biotype "protein_coding"	transcript_name "SKIV2L-201"	transcript_source "ensembl"	transcript_biotype "protein_coding"	exon_id "ENSBTAE00000420725"	exon_version "1"
23	ensembl	CDS	27215200	27215306		.	-	0	gene_id "ENSBTAG00000005587"	gene_version "5"	transcript_id "ENSBTAT00000007339"	transcript_version "5"	exon_number "13"	gene_name "SKIV2L"	gene_source "ensembl"	gene_biotype "protein_coding"	transcript_name "SKIV2L-201"	transcript_source "ensembl"	transcript_biotype "protein_coding"	protein_id "ENSBTAP00000007339"	protein_version "5"
23	ensembl	exon	27215499	27215583		.	-	.	gene_id "ENSBTAG00000005587"	gene_version "5"	transcript_id "ENSBTAT00000007339"	transcript_version "5"	exon_number "12"	gene_name "SKIV2L"	gene_source "ensembl"	gene_biotype "protein_coding"	transcript_name "SKIV2L-201"	transcript_source "ensembl"	transcript_biotype "protein_coding"	exon_id "ENSBTAE00000393662"	exon_version "1"
23	ensembl	CDS	27215499	27215583		.	-	1	gene_id "ENSBTAG00000005587"	gene_version "5"	transcript_id "ENSBTAT00000007339"	transcript_version "5"	exon_number "12"	gene_name "SKIV2L"	gene_source "ensembl"	gene_biotype "protein_coding"	transcript_name "SKIV2L-201"	transcript_source "ensembl"	transcript_biotype "protein_coding"	protein_id "ENSBTAP00000007339"	protein_version "5"
23	ensembl	exon	27215716	27215862		.	-	.	gene_id "ENSBTAG00000005587"	gene_version "5"	transcript_id "ENSBTAT00000007339"	transcript_version "5"	exon_number "11"	gene_name "SKIV2L"	gene_source "ensembl"	gene_biotype "protein_coding"	transcript_name "SKIV2L-201"	transcript_source "ensembl"	transcript_biotype "protein_coding"	exon_id "ENSBTAE00000337068"	exon_version "3"
23	ensembl	CDS	27215716	27215862		.	-	1	gene_id "ENSBTAG00000005587"	gene_version "5"	transcript_id "ENSBTAT00000007339"	transcript_version "5"	exon_number "11"	gene_name "SKIV2L"	gene_source "ensembl"	gene_biotype "protein_coding"	transcript_name "SKIV2L-201"	transcript_source "ensembl"	transcript_biotype "protein_coding"	protein_id "ENSBTAP00000007339"	protein_version "5"
23	ensembl	exon	27216224	27216369		.	-	.	gene_id "ENSBTAG00000005587"	gene_version "5"	transcript_id "ENSBTAT00000007339"	transcript_version "5"	exon_number "10"	gene_name "SKIV2L"	gene_source "ensembl"	gene_biotype "protein_coding"	transcript_name "SKIV2L-201"	transcript_source "ensembl"	transcript_biotype "protein_coding"	exon_id "ENSBTAE00000058925"	exon_version "1"
23	ensembl	CDS	27216224	27216369		.	-	0	gene_id "ENSBTAG00000005587"	gene_version "5"	transcript_id "ENSBTAT00000007339"	transcript_version "5"	exon_number "10"	gene_name "SKIV2L"	gene_source "ensembl"	gene_biotype "protein_coding"	transcript_name "SKIV2L-201"	transcript_source "ensembl"	transcript_biotype "protein_coding"	protein_id "ENSBTAP00000007339"	protein_version "5"
23	ensembl	exon	27216563	27216691		.	-	.	gene_id "ENSBTAG00000005587"	gene_version "5"	transcript_id "ENSBTAT00000007339"	transcript_version "5"	exon_number "9"	gene_name "SKIV2L"	gene_source "ensembl"	gene_biotype "protein_coding"	transcript_name "SKIV2L-201"	transcript_source "ensembl"	transcript_biotype "protein_coding"	exon_id "ENSBTAE00000058924"	exon_version "1"
23	ensembl	CDS	27216563	27216691		.	-	0	gene_id "ENSBTAG00000005587"	gene_version "5"	transcript_id "ENSBTAT00000007339"	transcript_version "5"	exon_number "9"	gene_name "SKIV2L"	gene_source "ensembl"	gene_biotype "protein_coding"	transcript_name "SKIV2L-201"	transcript_source "ensembl"	transcript_biotype "protein_coding"	protein_id "ENSBTAP00000007339"	protein_version "5"
23	ensembl	exon	27216859	27217049		.	-	.	gene_id "ENSBTAG00000005587"	gene_version "5"	transcript_id "ENSBTAT00000007339"	transcript_version "5"	exon_number "8"	gene_name "SKIV2L"	gene_source "ensembl"	gene_biotype "protein_coding"	transcript_name "SKIV2L-201"	transcript_source "ensembl"	transcript_biotype "protein_coding"	exon_id "ENSBTAE00000058923"	exon_version "1"
23	ensembl	CDS	27216859	27217049		.	-	2	gene_id "ENSBTAG00000005587"	gene_version "5"	transcript_id "ENSBTAT00000007339"	transcript_version "5"	exon_number "8"	gene_name "SKIV2L"	gene_source "ensembl"	gene_biotype "protein_coding"	transcript_name "SKIV2L-201"	transcript_source "ensembl"	transcript_biotype "protein_coding"	protein_id "ENSBTAP00000007339"	protein_version "5"
23	ensembl	exon	27217151	27217204		.	-	.	gene_id "ENSBTAG00000005587"	gene_version "5"	transcript_id "ENSBTAT00000007339"	transcript_version "5"	exon_number "7"	gene_name "SKIV2L"	gene_source "ensembl"	gene_biotype "protein_coding"	transcript_name "SKIV2L-201"	transcript_source "ensembl"	transcript_biotype "protein_coding"	exon_id "ENSBTAE00000058922"	exon_version "1"
23	ensembl	CDS	27217151	27217204		.	-	2	gene_id "ENSBTAG00000005587"	gene_version "5"	transcript_id "ENSBTAT00000007339"	transcript_version "5"	exon_number "7"	gene_name "SKIV2L"	gene_source "ensembl"	gene_biotype "protein_coding"	transcript_name "SKIV2L-201"	transcript_source "ensembl"	transcript_biotype "protein_coding"	protein_id "ENSBTAP00000007339"	protein_version "5"
23	ensembl	exon	27217493	27217567		.	-	.	gene_id "ENSBTAG00000005587"	gene_version "5"	transcript_id "ENSBTAT00000007339"	transcript_version "5"	exon_number "6"	gene_name "SKIV2L"	gene_source "ensembl"	gene_biotype "protein_coding"	transcript_name "SKIV2L-201"	transcript_source "ensembl"	transcript_biotype "protein_coding"	exon_id "ENSBTAE00000058921"	exon_version "1"
23	ensembl	CDS	27217493	27217567		.	-	2	gene_id "ENSBTAG00000005587"	gene_version "5"	transcript_id "ENSBTAT00000007339"	transcript_version "5"	exon_number "6"	gene_name "SKIV2L"	gene_source "ensembl"	gene_biotype "protein_coding"	transcript_name "SKIV2L-201"	transcript_source "ensembl"	transcript_biotype "protein_coding"	protein_id "ENSBTAP00000007339"	protein_version "5"
23	ensembl	exon	27217671	27217785		.	-	.	gene_id "ENSBTAG00000005587"	gene_version "5"	transcript_id "ENSBTAT00000007339"	transcript_version "5"	exon_number "5"	gene_name "SKIV2L"	gene_source "ensembl"	gene_biotype "protein_coding"	transcript_name "SKIV2L-201"	transcript_source "ensembl"	transcript_biotype "protein_coding"	exon_id "ENSBTAE00000058920"	exon_version "1"
23	ensembl	CDS	27217671	27217785		.	-	0	gene_id "ENSBTAG00000005587"	gene_version "5"	transcript_id "ENSBTAT00000007339"	transcript_version "5"	exon_number "5"	gene_name "SKIV2L"	gene_source "ensembl"	gene_biotype "protein_coding"	transcript_name "SKIV2L-201"	transcript_source "ensembl"	transcript_biotype "protein_coding"	protein_id "ENSBTAP00000007339"	protein_version "5"
23	ensembl	exon	27217878	27217995		.	-	.	gene_id "ENSBTAG00000005587"	gene_version "5"	transcript_id "ENSBTAT00000007339"	transcript_version "5"	exon_number "4"	gene_name "SKIV2L"	gene_source "ensembl"	gene_biotype "protein_coding"	transcript_name "SKIV2L-201"	transcript_source "ensembl"	transcript_biotype "protein_coding"	exon_id "ENSBTAE00000058919"	exon_version "1"
23	ensembl	CDS	27217878	27217995		.	-	1	gene_id "ENSBTAG00000005587"	gene_version "5"	transcript_id "ENSBTAT00000007339"	transcript_version "5"	exon_number "4"	gene_name "SKIV2L"	gene_source "ensembl"	gene_biotype "protein_coding"	transcript_name "SKIV2L-201"	transcript_source "ensembl"	transcript_biotype "protein_coding"	protein_id "ENSBTAP00000007339"	protein_version "5"
23	ensembl	exon	27218095	27218204		.	-	.	gene_id "ENSBTAG00000005587"	gene_version "5"	transcript_id "ENSBTAT00000007339"	transcript_version "5"	exon_number "3"	gene_name "SKIV2L"	gene_source "ensembl"	gene_biotype "protein_coding"	transcript_name "SKIV2L-201"	transcript_source "ensembl"	transcript_biotype "protein_coding"	exon_id "ENSBTAE00000058918"	exon_version "2"
23	ensembl	CDS	27218095	27218204		.	-	0	gene_id "ENSBTAG00000005587"	gene_version "5"	transcript_id "ENSBTAT00000007339"	transcript_version "5"	exon_number "3"	gene_name "SKIV2L"	gene_source "ensembl"	gene_biotype "protein_coding"	transcript_name "SKIV2L-201"	transcript_source "ensembl"	transcript_biotype "protein_coding"	protein_id "ENSBTAP00000007339"	protein_version "5"
23	ensembl	exon	27218955	27219058		.	-	.	gene_id "ENSBTAG00000005587"	gene_version "5"	transcript_id "ENSBTAT00000007339"	transcript_version "5"	exon_number "2"	gene_name "SKIV2L"	gene_source "ensembl"	gene_biotype "protein_coding"	transcript_name "SKIV2L-201"	transcript_source "ensembl"	transcript_biotype "protein_coding"	exon_id "ENSBTAE00000058916"	exon_version "1"
23	ensembl	CDS	27218955	27219058		.	-	2	gene_id "ENSBTAG00000005587"	gene_version "5"	transcript_id "ENSBTAT00000007339"	transcript_version "5"	exon_number "2"	gene_name "SKIV2L"	gene_source "ensembl"	gene_biotype "protein_coding"	transcript_name "SKIV2L-201"	transcript_source "ensembl"	transcript_biotype "protein_coding"	protein_id "ENSBTAP00000007339"	protein_version "5"
23	ensembl	exon	27219136	27219157		.	-	.	gene_id "ENSBTAG00000005587"	gene_version "5"	transcript_id "ENSBTAT00000007339"	transcript_version "5"	exon_number "1"	gene_name "SKIV2L"	gene_source "ensembl"	gene_biotype "protein_coding"	transcript_name "SKIV2L-201"	transcript_source "ensembl"	transcript_biotype "protein_coding"	exon_id "ENSBTAE00000058915"	exon_version "1"
23	ensembl	CDS	27219136	27219157		.	-	0	gene_id "ENSBTAG00000005587"	gene_version "5"	transcript_id "ENSBTAT00000007339"	transcript_version "5"	exon_number "1"	gene_name "SKIV2L"	gene_source "ensembl"	gene_biotype "protein_coding"	transcript_name "SKIV2L-201"	transcript_source "ensembl"	transcript_biotype "protein_coding"	protein_id "ENSBTAP00000007339"	protein_version "5"
23	ensembl	start_codon	27219155	27219157		.	-	0	gene_id "ENSBTAG00000005587"	gene_version "5"	transcript_id "ENSBTAT00000007339"	transcript_version "5"	exon_number "1"	gene_name "SKIV2L"	gene_source "ensembl"	gene_biotype "protein_coding"	transcript_name "SKIV2L-201"	transcript_source "ensembl"	transcript_biotype "protein_coding"
23	ensembl	gene	27219377	27225118		.	+	.	gene_id "ENSBTAG00000007453"	gene_version "4"	gene_name "NELFE"	gene_source "ensembl"	gene_biotype "protein_coding"
23	ensembl	transcript	27219377	27225118		.	+	.	gene_id "ENSBTAG00000007453"	gene_version "4"	transcript_id "ENSBTAT00000009802"	transcript_version "4"	gene_name "NELFE"	gene_source "ensembl"	gene_biotype "protein_coding"	transcript_name "NELFE-201"	transcript_source "ensembl"	transcript_biotype "protein_coding"
23	ensembl	exon	27219377	27219438		.	+	.	gene_id "ENSBTAG00000007453"	gene_version "4"	transcript_id "ENSBTAT00000009802"	transcript_version "4"	exon_number "1"	gene_name "NELFE"	gene_source "ensembl"	gene_biotype "protein_coding"	transcript_name "NELFE-201"	transcript_source "ensembl"	transcript_biotype "protein_coding"	exon_id "ENSBTAE00000336927"	exon_version "2"
23	ensembl	five_prime_utr	27219377	27219438		.	+	.	gene_id "ENSBTAG00000007453"	gene_version "4"	transcript_id "ENSBTAT00000009802"	transcript_version "4"	gene_name "NELFE"	gene_source "ensembl"	gene_biotype "protein_coding"	transcript_name "NELFE-201"	transcript_source "ensembl"	transcript_biotype "protein_coding"
23	ensembl	exon	27219875	27219957		.	+	.	gene_id "ENSBTAG00000007453"	gene_version "4"	transcript_id "ENSBTAT00000009802"	transcript_version "4"	exon_number "2"	gene_name "NELFE"	gene_source "ensembl"	gene_biotype "protein_coding"	transcript_name "NELFE-201"	transcript_source "ensembl"	transcript_biotype "protein_coding"	exon_id "ENSBTAE00000280687"	exon_version "2"
23	ensembl	five_prime_utr	27219875	27219882		.	+	.	gene_id "ENSBTAG00000007453"	gene_version "4"	transcript_id "ENSBTAT00000009802"	transcript_version "4"	gene_name "NELFE"	gene_source "ensembl"	gene_biotype "protein_coding"	transcript_name "NELFE-201"	transcript_source "ensembl"	transcript_biotype "protein_coding"
23	ensembl	CDS	27219883	27219957		.	+	0	gene_id "ENSBTAG00000007453"	gene_version "4"	transcript_id "ENSBTAT00000009802"	transcript_version "4"	exon_number "2"	gene_name "NELFE"	gene_source "ensembl"	gene_biotype "protein_coding"	transcript_name "NELFE-201"	transcript_source "ensembl"	transcript_biotype "protein_coding"	protein_id "ENSBTAP00000009802"	protein_version "4"
23	ensembl	start_codon	27219883	27219885		.	+	0	gene_id "ENSBTAG00000007453"	gene_version "4"	transcript_id "ENSBTAT00000009802"	transcript_version "4"	exon_number "2"	gene_name "NELFE"	gene_source "ensembl"	gene_biotype "protein_coding"	transcript_name "NELFE-201"	transcript_source "ensembl"	transcript_biotype "protein_coding"
23	ensembl	exon	27221286	27221355		.	+	.	gene_id "ENSBTAG00000007453"	gene_version "4"	transcript_id "ENSBTAT00000009802"	transcript_version "4"	exon_number "3"	gene_name "NELFE"	gene_source "ensembl"	gene_biotype "protein_coding"	transcript_name "NELFE-201"	transcript_source "ensembl"	transcript_biotype "protein_coding"	exon_id "ENSBTAE00000079771"	exon_version "1"
23	ensembl	CDS	27221286	27221355		.	+	0	gene_id "ENSBTAG00000007453"	gene_version "4"	transcript_id "ENSBTAT00000009802"	transcript_version "4"	exon_number "3"	gene_name "NELFE"	gene_source "ensembl"	gene_biotype "protein_coding"	transcript_name "NELFE-201"	transcript_source "ensembl"	transcript_biotype "protein_coding"	protein_id "ENSBTAP00000009802"	protein_version "4"
23	ensembl	exon	27221448	27221593		.	+	.	gene_id "ENSBTAG00000007453"	gene_version "4"	transcript_id "ENSBTAT00000009802"	transcript_version "4"	exon_number "4"	gene_name "NELFE"	gene_source "ensembl"	gene_biotype "protein_coding"	transcript_name "NELFE-201"	transcript_source "ensembl"	transcript_biotype "protein_coding"	exon_id "ENSBTAE00000079777"	exon_version "1"
23	ensembl	CDS	27221448	27221593		.	+	2	gene_id "ENSBTAG00000007453"	gene_version "4"	transcript_id "ENSBTAT00000009802"	transcript_version "4"	exon_number "4"	gene_name "NELFE"	gene_source "ensembl"	gene_biotype "protein_coding"	transcript_name "NELFE-201"	transcript_source "ensembl"	transcript_biotype "protein_coding"	protein_id "ENSBTAP00000009802"	protein_version "4"
23	ensembl	exon	27222076	27222150		.	+	.	gene_id "ENSBTAG00000007453"	gene_version "4"	transcript_id "ENSBTAT00000009802"	transcript_version "4"	exon_number "5"	gene_name "NELFE"	gene_source "ensembl"	gene_biotype "protein_coding"	transcript_name "NELFE-201"	transcript_source "ensembl"	transcript_biotype "protein_coding"	exon_id "ENSBTAE00000079784"	exon_version "2"
23	ensembl	CDS	27222076	27222150		.	+	0	gene_id "ENSBTAG00000007453"	gene_version "4"	transcript_id "ENSBTAT00000009802"	transcript_version "4"	exon_number "5"	gene_name "NELFE"	gene_source "ensembl"	gene_biotype "protein_coding"	transcript_name "NELFE-201"	transcript_source "ensembl"	transcript_biotype "protein_coding"	protein_id "ENSBTAP00000009802"	protein_version "4"
23	ensembl	exon	27222272	27222309		.	+	.	gene_id "ENSBTAG00000007453"	gene_version "4"	transcript_id "ENSBTAT00000009802"	transcript_version "4"	exon_number "6"	gene_name "NELFE"	gene_source "ensembl"	gene_biotype "protein_coding"	transcript_name "NELFE-201"	transcript_source "ensembl"	transcript_biotype "protein_coding"	exon_id "ENSBTAE00000079789"	exon_version "1"
23	ensembl	CDS	27222272	27222309		.	+	0	gene_id "ENSBTAG00000007453"	gene_version "4"	transcript_id "ENSBTAT00000009802"	transcript_version "4"	exon_number "6"	gene_name "NELFE"	gene_source "ensembl"	gene_biotype "protein_coding"	transcript_name "NELFE-201"	transcript_source "ensembl"	transcript_biotype "protein_coding"	protein_id "ENSBTAP00000009802"	protein_version "4"
23	ensembl	exon	27222495	27222814		.	+	.	gene_id "ENSBTAG00000007453"	gene_version "4"	transcript_id "ENSBTAT00000009802"	transcript_version "4"	exon_number "7"	gene_name "NELFE"	gene_source "ensembl"	gene_biotype "protein_coding"	transcript_name "NELFE-201"	transcript_source "ensembl"	transcript_biotype "protein_coding"	exon_id "ENSBTAE00000079791"	exon_version "1"
23	ensembl	CDS	27222495	27222814		.	+	1	gene_id "ENSBTAG00000007453"	gene_version "4"	transcript_id "ENSBTAT00000009802"	transcript_version "4"	exon_number "7"	gene_name "NELFE"	gene_source "ensembl"	gene_biotype "protein_coding"	transcript_name "NELFE-201"	transcript_source "ensembl"	transcript_biotype "protein_coding"	protein_id "ENSBTAP00000009802"	protein_version "4"
23	ensembl	exon	27222939	27223083		.	+	.	gene_id "ENSBTAG00000007453"	gene_version "4"	transcript_id "ENSBTAT00000009802"	transcript_version "4"	exon_number "8"	gene_name "NELFE"	gene_source "ensembl"	gene_biotype "protein_coding"	transcript_name "NELFE-201"	transcript_source "ensembl"	transcript_biotype "protein_coding"	exon_id "ENSBTAE00000079795"	exon_version "1"
23	ensembl	CDS	27222939	27223083		.	+	2	gene_id "ENSBTAG00000007453"	gene_version "4"	transcript_id "ENSBTAT00000009802"	transcript_version "4"	exon_number "8"	gene_name "NELFE"	gene_source "ensembl"	gene_biotype "protein_coding"	transcript_name "NELFE-201"	transcript_source "ensembl"	transcript_biotype "protein_coding"	protein_id "ENSBTAP00000009802"	protein_version "4"
23	ensembl	exon	27223234	27223288		.	+	.	gene_id "ENSBTAG00000007453"	gene_version "4"	transcript_id "ENSBTAT00000009802"	transcript_version "4"	exon_number "9"	gene_name "NELFE"	gene_source "ensembl"	gene_biotype "protein_coding"	transcript_name "NELFE-201"	transcript_source "ensembl"	transcript_biotype "protein_coding"	exon_id "ENSBTAE00000079798"	exon_version "1"
23	ensembl	CDS	27223234	27223288		.	+	1	gene_id "ENSBTAG00000007453"	gene_version "4"	transcript_id "ENSBTAT00000009802"	transcript_version "4"	exon_number "9"	gene_name "NELFE"	gene_source "ensembl"	gene_biotype "protein_coding"	transcript_name "NELFE-201"	transcript_source "ensembl"	transcript_biotype "protein_coding"	protein_id "ENSBTAP00000009802"	protein_version "4"
23	ensembl	exon	27223537	27223639		.	+	.	gene_id "ENSBTAG00000007453"	gene_version "4"	transcript_id "ENSBTAT00000009802"	transcript_version "4"	exon_number "10"	gene_name "NELFE"	gene_source "ensembl"	gene_biotype "protein_coding"	transcript_name "NELFE-201"	transcript_source "ensembl"	transcript_biotype "protein_coding"	exon_id "ENSBTAE00000079801"	exon_version "1"
23	ensembl	CDS	27223537	27223639		.	+	0	gene_id "ENSBTAG00000007453"	gene_version "4"	transcript_id "ENSBTAT00000009802"	transcript_version "4"	exon_number "10"	gene_name "NELFE"	gene_source "ensembl"	gene_biotype "protein_coding"	transcript_name "NELFE-201"	transcript_source "ensembl"	transcript_biotype "protein_coding"	protein_id "ENSBTAP00000009802"	protein_version "4"
23	ensembl	exon	27224949	27225118		.	+	.	gene_id "ENSBTAG00000007453"	gene_version "4"	transcript_id "ENSBTAT00000009802"	transcript_version "4"	exon_number "11"	gene_name "NELFE"	gene_source "ensembl"	gene_biotype "protein_coding"	transcript_name "NELFE-201"	transcript_source "ensembl"	transcript_biotype "protein_coding"	exon_id "ENSBTAE00000079805"	exon_version "3"
23	ensembl	CDS	27224949	27225043		.	+	2	gene_id "ENSBTAG00000007453"	gene_version "4"	transcript_id "ENSBTAT00000009802"	transcript_version "4"	exon_number "11"	gene_name "NELFE"	gene_source "ensembl"	gene_biotype "protein_coding"	transcript_name "NELFE-201"	transcript_source "ensembl"	transcript_biotype "protein_coding"	protein_id "ENSBTAP00000009802"	protein_version "4"
23	ensembl	stop_codon	27225044	27225046		.	+	0	gene_id "ENSBTAG00000007453"	gene_version "4"	transcript_id "ENSBTAT00000009802"	transcript_version "4"	exon_number "11"	gene_name "NELFE"	gene_source "ensembl"	gene_biotype "protein_coding"	transcript_name "NELFE-201"	transcript_source "ensembl"	transcript_biotype "protein_coding"
23	ensembl	three_prime_utr	27225047	27225118		.	+	.	gene_id "ENSBTAG00000007453"	gene_version "4"	transcript_id "ENSBTAT00000009802"	transcript_version "4"	gene_name "NELFE"	gene_source "ensembl"	gene_biotype "protein_coding"	transcript_name "NELFE-201"	transcript_source "ensembl"	transcript_biotype "protein_coding"
23	ensembl	gene	27225270	27231292		.	-	.	gene_id "ENSBTAG00000046158"	gene_version "1"	gene_source "ensembl"	gene_biotype "protein_coding"
23	ensembl	transcript	27225270	27231292		.	-	.	gene_id "ENSBTAG00000046158"	gene_version "1"	transcript_id "ENSBTAT00000009800"	transcript_version "3"	gene_source "ensembl"	gene_biotype "protein_coding"	transcript_source "ensembl"	transcript_biotype "protein_coding"
23	ensembl	exon	27225270	27225464		.	-	.	gene_id "ENSBTAG00000046158"	gene_version "1"	transcript_id "ENSBTAT00000009800"	transcript_version "3"	exon_number "18"	gene_source "ensembl"	gene_biotype "protein_coding"	transcript_source "ensembl"	transcript_biotype "protein_coding"	exon_id "ENSBTAE00000079756"	exon_version "2"
23	ensembl	three_prime_utr	27225270	27225317		.	-	.	gene_id "ENSBTAG00000046158"	gene_version "1"	transcript_id "ENSBTAT00000009800"	transcript_version "3"	gene_source "ensembl"	gene_biotype "protein_coding"	transcript_source "ensembl"	transcript_biotype "protein_coding"
23	ensembl	stop_codon	27225318	27225320		.	-	0	gene_id "ENSBTAG00000046158"	gene_version "1"	transcript_id "ENSBTAT00000009800"	transcript_version "3"	exon_number "18"	gene_source "ensembl"	gene_biotype "protein_coding"	transcript_source "ensembl"	transcript_biotype "protein_coding"
23	ensembl	CDS	27225321	27225464		.	-	0	gene_id "ENSBTAG00000046158"	gene_version "1"	transcript_id "ENSBTAT00000009800"	transcript_version "3"	exon_number "18"	gene_source "ensembl"	gene_biotype "protein_coding"	transcript_source "ensembl"	transcript_biotype "protein_coding"	protein_id "ENSBTAP00000009800"	protein_version "3"
23	ensembl	exon	27225771	27225820		.	-	.	gene_id "ENSBTAG00000046158"	gene_version "1"	transcript_id "ENSBTAT00000009800"	transcript_version "3"	exon_number "17"	gene_source "ensembl"	gene_biotype "protein_coding"	transcript_source "ensembl"	transcript_biotype "protein_coding"	exon_id "ENSBTAE00000079754"	exon_version "1"
23	ensembl	CDS	27225771	27225820		.	-	2	gene_id "ENSBTAG00000046158"	gene_version "1"	transcript_id "ENSBTAT00000009800"	transcript_version "3"	exon_number "17"	gene_source "ensembl"	gene_biotype "protein_coding"	transcript_source "ensembl"	transcript_biotype "protein_coding"	protein_id "ENSBTAP00000009800"	protein_version "3"
23	ensembl	exon	27225896	27226028		.	-	.	gene_id "ENSBTAG00000046158"	gene_version "1"	transcript_id "ENSBTAT00000009800"	transcript_version "3"	exon_number "16"	gene_source "ensembl"	gene_biotype "protein_coding"	transcript_source "ensembl"	transcript_biotype "protein_coding"	exon_id "ENSBTAE00000079752"	exon_version "1"
23	ensembl	CDS	27225896	27226028		.	-	0	gene_id "ENSBTAG00000046158"	gene_version "1"	transcript_id "ENSBTAT00000009800"	transcript_version "3"	exon_number "16"	gene_source "ensembl"	gene_biotype "protein_coding"	transcript_source "ensembl"	transcript_biotype "protein_coding"	protein_id "ENSBTAP00000009800"	protein_version "3"
23	ensembl	exon	27226128	27226228		.	-	.	gene_id "ENSBTAG00000046158"	gene_version "1"	transcript_id "ENSBTAT00000009800"	transcript_version "3"	exon_number "15"	gene_source "ensembl"	gene_biotype "protein_coding"	transcript_source "ensembl"	transcript_biotype "protein_coding"	exon_id "ENSBTAE00000079751"	exon_version "1"
23	ensembl	CDS	27226128	27226228		.	-	2	gene_id "ENSBTAG00000046158"	gene_version "1"	transcript_id "ENSBTAT00000009800"	transcript_version "3"	exon_number "15"	gene_source "ensembl"	gene_biotype "protein_coding"	transcript_source "ensembl"	transcript_biotype "protein_coding"	protein_id "ENSBTAP00000009800"	protein_version "3"
23	ensembl	exon	27226424	27226500		.	-	.	gene_id "ENSBTAG00000046158"	gene_version "1"	transcript_id "ENSBTAT00000009800"	transcript_version "3"	exon_number "14"	gene_source "ensembl"	gene_biotype "protein_coding"	transcript_source "ensembl"	transcript_biotype "protein_coding"	exon_id "ENSBTAE00000079750"	exon_version "1"
23	ensembl	CDS	27226424	27226500		.	-	1	gene_id "ENSBTAG00000046158"	gene_version "1"	transcript_id "ENSBTAT00000009800"	transcript_version "3"	exon_number "14"	gene_source "ensembl"	gene_biotype "protein_coding"	transcript_source "ensembl"	transcript_biotype "protein_coding"	protein_id "ENSBTAP00000009800"	protein_version "3"
23	ensembl	exon	27226605	27226758		.	-	.	gene_id "ENSBTAG00000046158"	gene_version "1"	transcript_id "ENSBTAT00000009800"	transcript_version "3"	exon_number "13"	gene_source "ensembl"	gene_biotype "protein_coding"	transcript_source "ensembl"	transcript_biotype "protein_coding"	exon_id "ENSBTAE00000079749"	exon_version "1"
23	ensembl	CDS	27226605	27226758		.	-	2	gene_id "ENSBTAG00000046158"	gene_version "1"	transcript_id "ENSBTAT00000009800"	transcript_version "3"	exon_number "13"	gene_source "ensembl"	gene_biotype "protein_coding"	transcript_source "ensembl"	transcript_biotype "protein_coding"	protein_id "ENSBTAP00000009800"	protein_version "3"
23	ensembl	exon	27226971	27227088		.	-	.	gene_id "ENSBTAG00000046158"	gene_version "1"	transcript_id "ENSBTAT00000009800"	transcript_version "3"	exon_number "12"	gene_source "ensembl"	gene_biotype "protein_coding"	transcript_source "ensembl"	transcript_biotype "protein_coding"	exon_id "ENSBTAE00000079748"	exon_version "1"
23	ensembl	CDS	27226971	27227088		.	-	0	gene_id "ENSBTAG00000046158"	gene_version "1"	transcript_id "ENSBTAT00000009800"	transcript_version "3"	exon_number "12"	gene_source "ensembl"	gene_biotype "protein_coding"	transcript_source "ensembl"	transcript_biotype "protein_coding"	protein_id "ENSBTAP00000009800"	protein_version "3"
23	ensembl	exon	27227227	27227324		.	-	.	gene_id "ENSBTAG00000046158"	gene_version "1"	transcript_id "ENSBTAT00000009800"	transcript_version "3"	exon_number "11"	gene_source "ensembl"	gene_biotype "protein_coding"	transcript_source "ensembl"	transcript_biotype "protein_coding"	exon_id "ENSBTAE00000079747"	exon_version "1"
23	ensembl	CDS	27227227	27227324		.	-	2	gene_id "ENSBTAG00000046158"	gene_version "1"	transcript_id "ENSBTAT00000009800"	transcript_version "3"	exon_number "11"	gene_source "ensembl"	gene_biotype "protein_coding"	transcript_source "ensembl"	transcript_biotype "protein_coding"	protein_id "ENSBTAP00000009800"	protein_version "3"
23	ensembl	exon	27227787	27227924		.	-	.	gene_id "ENSBTAG00000046158"	gene_version "1"	transcript_id "ENSBTAT00000009800"	transcript_version "3"	exon_number "10"	gene_source "ensembl"	gene_biotype "protein_coding"	transcript_source "ensembl"	transcript_biotype "protein_coding"	exon_id "ENSBTAE00000079746"	exon_version "2"
23	ensembl	CDS	27227787	27227924		.	-	2	gene_id "ENSBTAG00000046158"	gene_version "1"	transcript_id "ENSBTAT00000009800"	transcript_version "3"	exon_number "10"	gene_source "ensembl"	gene_biotype "protein_coding"	transcript_source "ensembl"	transcript_biotype "protein_coding"	protein_id "ENSBTAP00000009800"	protein_version "3"
23	ensembl	exon	27228017	27228118		.	-	.	gene_id "ENSBTAG00000046158"	gene_version "1"	transcript_id "ENSBTAT00000009800"	transcript_version "3"	exon_number "9"	gene_source "ensembl"	gene_biotype "protein_coding"	transcript_source "ensembl"	transcript_biotype "protein_coding"	exon_id "ENSBTAE00000280728"	exon_version "1"
23	ensembl	CDS	27228017	27228118		.	-	2	gene_id "ENSBTAG00000046158"	gene_version "1"	transcript_id "ENSBTAT00000009800"	transcript_version "3"	exon_number "9"	gene_source "ensembl"	gene_biotype "protein_coding"	transcript_source "ensembl"	transcript_biotype "protein_coding"	protein_id "ENSBTAP00000009800"	protein_version "3"
23	ensembl	exon	27228392	27228523		.	-	.	gene_id "ENSBTAG00000046158"	gene_version "1"	transcript_id "ENSBTAT00000009800"	transcript_version "3"	exon_number "8"	gene_source "ensembl"	gene_biotype "protein_coding"	transcript_source "ensembl"	transcript_biotype "protein_coding"	exon_id "ENSBTAE00000079743"	exon_version "1"
23	ensembl	CDS	27228392	27228523		.	-	2	gene_id "ENSBTAG00000046158"	gene_version "1"	transcript_id "ENSBTAT00000009800"	transcript_version "3"	exon_number "8"	gene_source "ensembl"	gene_biotype "protein_coding"	transcript_source "ensembl"	transcript_biotype "protein_coding"	protein_id "ENSBTAP00000009800"	protein_version "3"
23	ensembl	exon	27228847	27228985		.	-	.	gene_id "ENSBTAG00000046158"	gene_version "1"	transcript_id "ENSBTAT00000009800"	transcript_version "3"	exon_number "7"	gene_source "ensembl"	gene_biotype "protein_coding"	transcript_source "ensembl"	transcript_biotype "protein_coding"	exon_id "ENSBTAE00000079742"	exon_version "1"
23	ensembl	CDS	27228847	27228985		.	-	0	gene_id "ENSBTAG00000046158"	gene_version "1"	transcript_id "ENSBTAT00000009800"	transcript_version "3"	exon_number "7"	gene_source "ensembl"	gene_biotype "protein_coding"	transcript_source "ensembl"	transcript_biotype "protein_coding"	protein_id "ENSBTAP00000009800"	protein_version "3"
23	ensembl	exon	27229288	27229424		.	-	.	gene_id "ENSBTAG00000046158"	gene_version "1"	transcript_id "ENSBTAT00000009800"	transcript_version "3"	exon_number "6"	gene_source "ensembl"	gene_biotype "protein_coding"	transcript_source "ensembl"	transcript_biotype "protein_coding"	exon_id "ENSBTAE00000079741"	exon_version "2"
23	ensembl	CDS	27229288	27229424		.	-	2	gene_id "ENSBTAG00000046158"	gene_version "1"	transcript_id "ENSBTAT00000009800"	transcript_version "3"	exon_number "6"	gene_source "ensembl"	gene_biotype "protein_coding"	transcript_source "ensembl"	transcript_biotype "protein_coding"	protein_id "ENSBTAP00000009800"	protein_version "3"
23	ensembl	exon	27229530	27229631		.	-	.	gene_id "ENSBTAG00000046158"	gene_version "1"	transcript_id "ENSBTAT00000009800"	transcript_version "3"	exon_number "5"	gene_source "ensembl"	gene_biotype "protein_coding"	transcript_source "ensembl"	transcript_biotype "protein_coding"	exon_id "ENSBTAE00000280733"	exon_version "2"
23	ensembl	CDS	27229530	27229631		.	-	2	gene_id "ENSBTAG00000046158"	gene_version "1"	transcript_id "ENSBTAT00000009800"	transcript_version "3"	exon_number "5"	gene_source "ensembl"	gene_biotype "protein_coding"	transcript_source "ensembl"	transcript_biotype "protein_coding"	protein_id "ENSBTAP00000009800"	protein_version "3"
23	ensembl	exon	27229851	27230024		.	-	.	gene_id "ENSBTAG00000046158"	gene_version "1"	transcript_id "ENSBTAT00000009800"	transcript_version "3"	exon_number "4"	gene_source "ensembl"	gene_biotype "protein_coding"	transcript_source "ensembl"	transcript_biotype "protein_coding"	exon_id "ENSBTAE00000079738"	exon_version "3"
23	ensembl	CDS	27229851	27230024		.	-	2	gene_id "ENSBTAG00000046158"	gene_version "1"	transcript_id "ENSBTAT00000009800"	transcript_version "3"	exon_number "4"	gene_source "ensembl"	gene_biotype "protein_coding"	transcript_source "ensembl"	transcript_biotype "protein_coding"	protein_id "ENSBTAP00000009800"	protein_version "3"
23	ensembl	exon	27230170	27230355		.	-	.	gene_id "ENSBTAG00000046158"	gene_version "1"	transcript_id "ENSBTAT00000009800"	transcript_version "3"	exon_number "3"	gene_source "ensembl"	gene_biotype "protein_coding"	transcript_source "ensembl"	transcript_biotype "protein_coding"	exon_id "ENSBTAE00000079737"	exon_version "1"
23	ensembl	CDS	27230170	27230355		.	-	2	gene_id "ENSBTAG00000046158"	gene_version "1"	transcript_id "ENSBTAT00000009800"	transcript_version "3"	exon_number "3"	gene_source "ensembl"	gene_biotype "protein_coding"	transcript_source "ensembl"	transcript_biotype "protein_coding"	protein_id "ENSBTAP00000009800"	protein_version "3"
23	ensembl	exon	27230789	27231022		.	-	.	gene_id "ENSBTAG00000046158"	gene_version "1"	transcript_id "ENSBTAT00000009800"	transcript_version "3"	exon_number "2"	gene_source "ensembl"	gene_biotype "protein_coding"	transcript_source "ensembl"	transcript_biotype "protein_coding"	exon_id "ENSBTAE00000079736"	exon_version "1"
23	ensembl	CDS	27230789	27231022		.	-	2	gene_id "ENSBTAG00000046158"	gene_version "1"	transcript_id "ENSBTAT00000009800"	transcript_version "3"	exon_number "2"	gene_source "ensembl"	gene_biotype "protein_coding"	transcript_source "ensembl"	transcript_biotype "protein_coding"	protein_id "ENSBTAP00000009800"	protein_version "3"
23	ensembl	exon	27231119	27231292		.	-	.	gene_id "ENSBTAG00000046158"	gene_version "1"	transcript_id "ENSBTAT00000009800"	transcript_version "3"	exon_number "1"	gene_source "ensembl"	gene_biotype "protein_coding"	transcript_source "ensembl"	transcript_biotype "protein_coding"	exon_id "ENSBTAE00000079735"	exon_version "2"
23	ensembl	CDS	27231119	27231182		.	-	0	gene_id "ENSBTAG00000046158"	gene_version "1"	transcript_id "ENSBTAT00000009800"	transcript_version "3"	exon_number "1"	gene_source "ensembl"	gene_biotype "protein_coding"	transcript_source "ensembl"	transcript_biotype "protein_coding"	protein_id "ENSBTAP00000009800"	protein_version "3"
23	ensembl	start_codon	27231180	27231182		.	-	0	gene_id "ENSBTAG00000046158"	gene_version "1"	transcript_id "ENSBTAT00000009800"	transcript_version "3"	exon_number "1"	gene_source "ensembl"	gene_biotype "protein_coding"	transcript_source "ensembl"	transcript_biotype "protein_coding"
23	ensembl	five_prime_utr	27231183	27231292		.	-	.	gene_id "ENSBTAG00000046158"	gene_version "1"	transcript_id "ENSBTAT00000009800"	transcript_version "3"	gene_source "ensembl"	gene_biotype "protein_coding"	transcript_source "ensembl"	transcript_biotype "protein_coding"
23	ensembl	gene	27231725	27243367		.	-	.	gene_id "ENSBTAG00000007450"	gene_version "5"	gene_name "C2"	gene_source "ensembl"	gene_biotype "protein_coding"
23	ensembl	transcript	27231725	27243350		.	-	.	gene_id "ENSBTAG00000007450"	gene_version "5"	transcript_id "ENSBTAT00000045436"	transcript_version "2"	gene_name "C2"	gene_source "ensembl"	gene_biotype "protein_coding"	transcript_name "C2-201"	transcript_source "ensembl"	transcript_biotype "protein_coding"
23	ensembl	exon	27231725	27232172		.	-	.	gene_id "ENSBTAG00000007450"	gene_version "5"	transcript_id "ENSBTAT00000045436"	transcript_version "2"	exon_number "17"	gene_name "C2"	gene_source "ensembl"	gene_biotype "protein_coding"	transcript_name "C2-201"	transcript_source "ensembl"	transcript_biotype "protein_coding"	exon_id "ENSBTAE00000472275"	exon_version "1"
23	ensembl	three_prime_utr	27231725	27232001		.	-	.	gene_id "ENSBTAG00000007450"	gene_version "5"	transcript_id "ENSBTAT00000045436"	transcript_version "2"	gene_name "C2"	gene_source "ensembl"	gene_biotype "protein_coding"	transcript_name "C2-201"	transcript_source "ensembl"	transcript_biotype "protein_coding"
23	ensembl	transcript	27231726	27243367		.	-	.	gene_id "ENSBTAG00000007450"	gene_version "5"	transcript_id "ENSBTAT00000009798"	transcript_version "5"	gene_name "C2"	gene_source "ensembl"	gene_biotype "protein_coding"	transcript_name "C2-202"	transcript_source "ensembl"	transcript_biotype "protein_coding"
23	ensembl	exon	27231726	27232172		.	-	.	gene_id "ENSBTAG00000007450"	gene_version "5"	transcript_id "ENSBTAT00000009798"	transcript_version "5"	exon_number "18"	gene_name "C2"	gene_source "ensembl"	gene_biotype "protein_coding"	transcript_name "C2-202"	transcript_source "ensembl"	transcript_biotype "protein_coding"	exon_id "ENSBTAE00000079733"	exon_version "2"
23	ensembl	three_prime_utr	27231726	27232001		.	-	.	gene_id "ENSBTAG00000007450"	gene_version "5"	transcript_id "ENSBTAT00000009798"	transcript_version "5"	gene_name "C2"	gene_source "ensembl"	gene_biotype "protein_coding"	transcript_name "C2-202"	transcript_source "ensembl"	transcript_biotype "protein_coding"
23	ensembl	stop_codon	27232002	27232004		.	-	0	gene_id "ENSBTAG00000007450"	gene_version "5"	transcript_id "ENSBTAT00000045436"	transcript_version "2"	exon_number "17"	gene_name "C2"	gene_source "ensembl"	gene_biotype "protein_coding"	transcript_name "C2-201"	transcript_source "ensembl"	transcript_biotype "protein_coding"
23	ensembl	stop_codon	27232002	27232004		.	-	0	gene_id "ENSBTAG00000007450"	gene_version "5"	transcript_id "ENSBTAT00000009798"	transcript_version "5"	exon_number "18"	gene_name "C2"	gene_source "ensembl"	gene_biotype "protein_coding"	transcript_name "C2-202"	transcript_source "ensembl"	transcript_biotype "protein_coding"
23	ensembl	CDS	27232005	27232172		.	-	0	gene_id "ENSBTAG00000007450"	gene_version "5"	transcript_id "ENSBTAT00000045436"	transcript_version "2"	exon_number "17"	gene_name "C2"	gene_source "ensembl"	gene_biotype "protein_coding"	transcript_name "C2-201"	transcript_source "ensembl"	transcript_biotype "protein_coding"	protein_id "ENSBTAP00000042824"	protein_version "2"
23	ensembl	CDS	27232005	27232172		.	-	0	gene_id "ENSBTAG00000007450"	gene_version "5"	transcript_id "ENSBTAT00000009798"	transcript_version "5"	exon_number "18"	gene_name "C2"	gene_source "ensembl"	gene_biotype "protein_coding"	transcript_name "C2-202"	transcript_source "ensembl"	transcript_biotype "protein_coding"	protein_id "ENSBTAP00000009798"	protein_version "5"
23	ensembl	exon	27232310	27232359		.	-	.	gene_id "ENSBTAG00000007450"	gene_version "5"	transcript_id "ENSBTAT00000045436"	transcript_version "2"	exon_number "16"	gene_name "C2"	gene_source "ensembl"	gene_biotype "protein_coding"	transcript_name "C2-201"	transcript_source "ensembl"	transcript_biotype "protein_coding"	exon_id "ENSBTAE00000079732"	exon_version "1"
23	ensembl	CDS	27232310	27232359		.	-	2	gene_id "ENSBTAG00000007450"	gene_version "5"	transcript_id "ENSBTAT00000045436"	transcript_version "2"	exon_number "16"	gene_name "C2"	gene_source "ensembl"	gene_biotype "protein_coding"	transcript_name "C2-201"	transcript_source "ensembl"	transcript_biotype "protein_coding"	protein_id "ENSBTAP00000042824"	protein_version "2"
23	ensembl	exon	27232310	27232359		.	-	.	gene_id "ENSBTAG00000007450"	gene_version "5"	transcript_id "ENSBTAT00000009798"	transcript_version "5"	exon_number "17"	gene_name "C2"	gene_source "ensembl"	gene_biotype "protein_coding"	transcript_name "C2-202"	transcript_source "ensembl"	transcript_biotype "protein_coding"	exon_id "ENSBTAE00000079732"	exon_version "1"
23	ensembl	CDS	27232310	27232359		.	-	2	gene_id "ENSBTAG00000007450"	gene_version "5"	transcript_id "ENSBTAT00000009798"	transcript_version "5"	exon_number "17"	gene_name "C2"	gene_source "ensembl"	gene_biotype "protein_coding"	transcript_name "C2-202"	transcript_source "ensembl"	transcript_biotype "protein_coding"	protein_id "ENSBTAP00000009798"	protein_version "5"
23	ensembl	exon	27232518	27232644		.	-	.	gene_id "ENSBTAG00000007450"	gene_version "5"	transcript_id "ENSBTAT00000045436"	transcript_version "2"	exon_number "15"	gene_name "C2"	gene_source "ensembl"	gene_biotype "protein_coding"	transcript_name "C2-201"	transcript_source "ensembl"	transcript_biotype "protein_coding"	exon_id "ENSBTAE00000280741"	exon_version "2"
23	ensembl	CDS	27232518	27232644		.	-	0	gene_id "ENSBTAG00000007450"	gene_version "5"	transcript_id "ENSBTAT00000045436"	transcript_version "2"	exon_number "15"	gene_name "C2"	gene_source "ensembl"	gene_biotype "protein_coding"	transcript_name "C2-201"	transcript_source "ensembl"	transcript_biotype "protein_coding"	protein_id "ENSBTAP00000042824"	protein_version "2"
23	ensembl	exon	27232518	27232644		.	-	.	gene_id "ENSBTAG00000007450"	gene_version "5"	transcript_id "ENSBTAT00000009798"	transcript_version "5"	exon_number "16"	gene_name "C2"	gene_source "ensembl"	gene_biotype "protein_coding"	transcript_name "C2-202"	transcript_source "ensembl"	transcript_biotype "protein_coding"	exon_id "ENSBTAE00000280741"	exon_version "2"
23	ensembl	CDS	27232518	27232644		.	-	0	gene_id "ENSBTAG00000007450"	gene_version "5"	transcript_id "ENSBTAT00000009798"	transcript_version "5"	exon_number "16"	gene_name "C2"	gene_source "ensembl"	gene_biotype "protein_coding"	transcript_name "C2-202"	transcript_source "ensembl"	transcript_biotype "protein_coding"	protein_id "ENSBTAP00000009798"	protein_version "5"
23	ensembl	exon	27232820	27232911		.	-	.	gene_id "ENSBTAG00000007450"	gene_version "5"	transcript_id "ENSBTAT00000045436"	transcript_version "2"	exon_number "14"	gene_name "C2"	gene_source "ensembl"	gene_biotype "protein_coding"	transcript_name "C2-201"	transcript_source "ensembl"	transcript_biotype "protein_coding"	exon_id "ENSBTAE00000280743"	exon_version "1"
23	ensembl	CDS	27232820	27232911		.	-	2	gene_id "ENSBTAG00000007450"	gene_version "5"	transcript_id "ENSBTAT00000045436"	transcript_version "2"	exon_number "14"	gene_name "C2"	gene_source "ensembl"	gene_biotype "protein_coding"	transcript_name "C2-201"	transcript_source "ensembl"	transcript_biotype "protein_coding"	protein_id "ENSBTAP00000042824"	protein_version "2"
23	ensembl	exon	27232820	27232911		.	-	.	gene_id "ENSBTAG00000007450"	gene_version "5"	transcript_id "ENSBTAT00000009798"	transcript_version "5"	exon_number "15"	gene_name "C2"	gene_source "ensembl"	gene_biotype "protein_coding"	transcript_name "C2-202"	transcript_source "ensembl"	transcript_biotype "protein_coding"	exon_id "ENSBTAE00000280743"	exon_version "1"
23	ensembl	CDS	27232820	27232911		.	-	2	gene_id "ENSBTAG00000007450"	gene_version "5"	transcript_id "ENSBTAT00000009798"	transcript_version "5"	exon_number "15"	gene_name "C2"	gene_source "ensembl"	gene_biotype "protein_coding"	transcript_name "C2-202"	transcript_source "ensembl"	transcript_biotype "protein_coding"	protein_id "ENSBTAP00000009798"	protein_version "5"
23	ensembl	exon	27233044	27233397		.	-	.	gene_id "ENSBTAG00000007450"	gene_version "5"	transcript_id "ENSBTAT00000045436"	transcript_version "2"	exon_number "13"	gene_name "C2"	gene_source "ensembl"	gene_biotype "protein_coding"	transcript_name "C2-201"	transcript_source "ensembl"	transcript_biotype "protein_coding"	exon_id "ENSBTAE00000336815"	exon_version "1"
23	ensembl	CDS	27233044	27233397		.	-	2	gene_id "ENSBTAG00000007450"	gene_version "5"	transcript_id "ENSBTAT00000045436"	transcript_version "2"	exon_number "13"	gene_name "C2"	gene_source "ensembl"	gene_biotype "protein_coding"	transcript_name "C2-201"	transcript_source "ensembl"	transcript_biotype "protein_coding"	protein_id "ENSBTAP00000042824"	protein_version "2"
23	ensembl	exon	27233044	27233120		.	-	.	gene_id "ENSBTAG00000007450"	gene_version "5"	transcript_id "ENSBTAT00000009798"	transcript_version "5"	exon_number "14"	gene_name "C2"	gene_source "ensembl"	gene_biotype "protein_coding"	transcript_name "C2-202"	transcript_source "ensembl"	transcript_biotype "protein_coding"	exon_id "ENSBTAE00000280744"	exon_version "1"
23	ensembl	CDS	27233044	27233120		.	-	1	gene_id "ENSBTAG00000007450"	gene_version "5"	transcript_id "ENSBTAT00000009798"	transcript_version "5"	exon_number "14"	gene_name "C2"	gene_source "ensembl"	gene_biotype "protein_coding"	transcript_name "C2-202"	transcript_source "ensembl"	transcript_biotype "protein_coding"	protein_id "ENSBTAP00000009798"	protein_version "5"
23	ensembl	exon	27233232	27233397		.	-	.	gene_id "ENSBTAG00000007450"	gene_version "5"	transcript_id "ENSBTAT00000009798"	transcript_version "5"	exon_number "13"	gene_name "C2"	gene_source "ensembl"	gene_biotype "protein_coding"	transcript_name "C2-202"	transcript_source "ensembl"	transcript_biotype "protein_coding"	exon_id "ENSBTAE00000378572"	exon_version "2"
23	ensembl	CDS	27233232	27233397		.	-	2	gene_id "ENSBTAG00000007450"	gene_version "5"	transcript_id "ENSBTAT00000009798"	transcript_version "5"	exon_number "13"	gene_name "C2"	gene_source "ensembl"	gene_biotype "protein_coding"	transcript_name "C2-202"	transcript_source "ensembl"	transcript_biotype "protein_coding"	protein_id "ENSBTAP00000009798"	protein_version "5"
23	ensembl	exon	27233515	27233626		.	-	.	gene_id "ENSBTAG00000007450"	gene_version "5"	transcript_id "ENSBTAT00000045436"	transcript_version "2"	exon_number "12"	gene_name "C2"	gene_source "ensembl"	gene_biotype "protein_coding"	transcript_name "C2-201"	transcript_source "ensembl"	transcript_biotype "protein_coding"	exon_id "ENSBTAE00000079725"	exon_version "1"
23	ensembl	CDS	27233515	27233626		.	-	0	gene_id "ENSBTAG00000007450"	gene_version "5"	transcript_id "ENSBTAT00000045436"	transcript_version "2"	exon_number "12"	gene_name "C2"	gene_source "ensembl"	gene_biotype "protein_coding"	transcript_name "C2-201"	transcript_source "ensembl"	transcript_biotype "protein_coding"	protein_id "ENSBTAP00000042824"	protein_version "2"
23	ensembl	exon	27233515	27233626		.	-	.	gene_id "ENSBTAG00000007450"	gene_version "5"	transcript_id "ENSBTAT00000009798"	transcript_version "5"	exon_number "12"	gene_name "C2"	gene_source "ensembl"	gene_biotype "protein_coding"	transcript_name "C2-202"	transcript_source "ensembl"	transcript_biotype "protein_coding"	exon_id "ENSBTAE00000079725"	exon_version "1"
23	ensembl	CDS	27233515	27233626		.	-	0	gene_id "ENSBTAG00000007450"	gene_version "5"	transcript_id "ENSBTAT00000009798"	transcript_version "5"	exon_number "12"	gene_name "C2"	gene_source "ensembl"	gene_biotype "protein_coding"	transcript_name "C2-202"	transcript_source "ensembl"	transcript_biotype "protein_coding"	protein_id "ENSBTAP00000009798"	protein_version "5"
23	ensembl	exon	27233718	27233812		.	-	.	gene_id "ENSBTAG00000007450"	gene_version "5"	transcript_id "ENSBTAT00000045436"	transcript_version "2"	exon_number "11"	gene_name "C2"	gene_source "ensembl"	gene_biotype "protein_coding"	transcript_name "C2-201"	transcript_source "ensembl"	transcript_biotype "protein_coding"	exon_id "ENSBTAE00000079724"	exon_version "1"
23	ensembl	CDS	27233718	27233812		.	-	2	gene_id "ENSBTAG00000007450"	gene_version "5"	transcript_id "ENSBTAT00000045436"	transcript_version "2"	exon_number "11"	gene_name "C2"	gene_source "ensembl"	gene_biotype "protein_coding"	transcript_name "C2-201"	transcript_source "ensembl"	transcript_biotype "protein_coding"	protein_id "ENSBTAP00000042824"	protein_version "2"
23	ensembl	exon	27233718	27233812		.	-	.	gene_id "ENSBTAG00000007450"	gene_version "5"	transcript_id "ENSBTAT00000009798"	transcript_version "5"	exon_number "11"	gene_name "C2"	gene_source "ensembl"	gene_biotype "protein_coding"	transcript_name "C2-202"	transcript_source "ensembl"	transcript_biotype "protein_coding"	exon_id "ENSBTAE00000079724"	exon_version "1"
23	ensembl	CDS	27233718	27233812		.	-	2	gene_id "ENSBTAG00000007450"	gene_version "5"	transcript_id "ENSBTAT00000009798"	transcript_version "5"	exon_number "11"	gene_name "C2"	gene_source "ensembl"	gene_biotype "protein_coding"	transcript_name "C2-202"	transcript_source "ensembl"	transcript_biotype "protein_coding"	protein_id "ENSBTAP00000009798"	protein_version "5"
23	ensembl	exon	27233937	27234077		.	-	.	gene_id "ENSBTAG00000007450"	gene_version "5"	transcript_id "ENSBTAT00000045436"	transcript_version "2"	exon_number "10"	gene_name "C2"	gene_source "ensembl"	gene_biotype "protein_coding"	transcript_name "C2-201"	transcript_source "ensembl"	transcript_biotype "protein_coding"	exon_id "ENSBTAE00000079723"	exon_version "2"
23	ensembl	CDS	27233937	27234077		.	-	2	gene_id "ENSBTAG00000007450"	gene_version "5"	transcript_id "ENSBTAT00000045436"	transcript_version "2"	exon_number "10"	gene_name "C2"	gene_source "ensembl"	gene_biotype "protein_coding"	transcript_name "C2-201"	transcript_source "ensembl"	transcript_biotype "protein_coding"	protein_id "ENSBTAP00000042824"	protein_version "2"
23	ensembl	exon	27233937	27234077		.	-	.	gene_id "ENSBTAG00000007450"	gene_version "5"	transcript_id "ENSBTAT00000009798"	transcript_version "5"	exon_number "10"	gene_name "C2"	gene_source "ensembl"	gene_biotype "protein_coding"	transcript_name "C2-202"	transcript_source "ensembl"	transcript_biotype "protein_coding"	exon_id "ENSBTAE00000079723"	exon_version "2"
23	ensembl	CDS	27233937	27234077		.	-	2	gene_id "ENSBTAG00000007450"	gene_version "5"	transcript_id "ENSBTAT00000009798"	transcript_version "5"	exon_number "10"	gene_name "C2"	gene_source "ensembl"	gene_biotype "protein_coding"	transcript_name "C2-202"	transcript_source "ensembl"	transcript_biotype "protein_coding"	protein_id "ENSBTAP00000009798"	protein_version "5"
23	ensembl	exon	27236911	27237000		.	-	.	gene_id "ENSBTAG00000007450"	gene_version "5"	transcript_id "ENSBTAT00000045436"	transcript_version "2"	exon_number "9"	gene_name "C2"	gene_source "ensembl"	gene_biotype "protein_coding"	transcript_name "C2-201"	transcript_source "ensembl"	transcript_biotype "protein_coding"	exon_id "ENSBTAE00000079722"	exon_version "1"
23	ensembl	CDS	27236911	27237000		.	-	2	gene_id "ENSBTAG00000007450"	gene_version "5"	transcript_id "ENSBTAT00000045436"	transcript_version "2"	exon_number "9"	gene_name "C2"	gene_source "ensembl"	gene_biotype "protein_coding"	transcript_name "C2-201"	transcript_source "ensembl"	transcript_biotype "protein_coding"	protein_id "ENSBTAP00000042824"	protein_version "2"
23	ensembl	exon	27236911	27237000		.	-	.	gene_id "ENSBTAG00000007450"	gene_version "5"	transcript_id "ENSBTAT00000009798"	transcript_version "5"	exon_number "9"	gene_name "C2"	gene_source "ensembl"	gene_biotype "protein_coding"	transcript_name "C2-202"	transcript_source "ensembl"	transcript_biotype "protein_coding"	exon_id "ENSBTAE00000079722"	exon_version "1"
23	ensembl	CDS	27236911	27237000		.	-	2	gene_id "ENSBTAG00000007450"	gene_version "5"	transcript_id "ENSBTAT00000009798"	transcript_version "5"	exon_number "9"	gene_name "C2"	gene_source "ensembl"	gene_biotype "protein_coding"	transcript_name "C2-202"	transcript_source "ensembl"	transcript_biotype "protein_coding"	protein_id "ENSBTAP00000009798"	protein_version "5"
23	ensembl	exon	27237792	27237932		.	-	.	gene_id "ENSBTAG00000007450"	gene_version "5"	transcript_id "ENSBTAT00000045436"	transcript_version "2"	exon_number "8"	gene_name "C2"	gene_source "ensembl"	gene_biotype "protein_coding"	transcript_name "C2-201"	transcript_source "ensembl"	transcript_biotype "protein_coding"	exon_id "ENSBTAE00000079721"	exon_version "1"
23	ensembl	CDS	27237792	27237932		.	-	2	gene_id "ENSBTAG00000007450"	gene_version "5"	transcript_id "ENSBTAT00000045436"	transcript_version "2"	exon_number "8"	gene_name "C2"	gene_source "ensembl"	gene_biotype "protein_coding"	transcript_name "C2-201"	transcript_source "ensembl"	transcript_biotype "protein_coding"	protein_id "ENSBTAP00000042824"	protein_version "2"
23	ensembl	exon	27237792	27237932		.	-	.	gene_id "ENSBTAG00000007450"	gene_version "5"	transcript_id "ENSBTAT00000009798"	transcript_version "5"	exon_number "8"	gene_name "C2"	gene_source "ensembl"	gene_biotype "protein_coding"	transcript_name "C2-202"	transcript_source "ensembl"	transcript_biotype "protein_coding"	exon_id "ENSBTAE00000079721"	exon_version "1"
23	ensembl	CDS	27237792	27237932		.	-	2	gene_id "ENSBTAG00000007450"	gene_version "5"	transcript_id "ENSBTAT00000009798"	transcript_version "5"	exon_number "8"	gene_name "C2"	gene_source "ensembl"	gene_biotype "protein_coding"	transcript_name "C2-202"	transcript_source "ensembl"	transcript_biotype "protein_coding"	protein_id "ENSBTAP00000009798"	protein_version "5"
23	ensembl	exon	27238539	27238677		.	-	.	gene_id "ENSBTAG00000007450"	gene_version "5"	transcript_id "ENSBTAT00000045436"	transcript_version "2"	exon_number "7"	gene_name "C2"	gene_source "ensembl"	gene_biotype "protein_coding"	transcript_name "C2-201"	transcript_source "ensembl"	transcript_biotype "protein_coding"	exon_id "ENSBTAE00000079720"	exon_version "2"
23	ensembl	CDS	27238539	27238677		.	-	0	gene_id "ENSBTAG00000007450"	gene_version "5"	transcript_id "ENSBTAT00000045436"	transcript_version "2"	exon_number "7"	gene_name "C2"	gene_source "ensembl"	gene_biotype "protein_coding"	transcript_name "C2-201"	transcript_source "ensembl"	transcript_biotype "protein_coding"	protein_id "ENSBTAP00000042824"	protein_version "2"
23	ensembl	exon	27238539	27238677		.	-	.	gene_id "ENSBTAG00000007450"	gene_version "5"	transcript_id "ENSBTAT00000009798"	transcript_version "5"	exon_number "7"	gene_name "C2"	gene_source "ensembl"	gene_biotype "protein_coding"	transcript_name "C2-202"	transcript_source "ensembl"	transcript_biotype "protein_coding"	exon_id "ENSBTAE00000079720"	exon_version "2"
23	ensembl	CDS	27238539	27238677		.	-	0	gene_id "ENSBTAG00000007450"	gene_version "5"	transcript_id "ENSBTAT00000009798"	transcript_version "5"	exon_number "7"	gene_name "C2"	gene_source "ensembl"	gene_biotype "protein_coding"	transcript_name "C2-202"	transcript_source "ensembl"	transcript_biotype "protein_coding"	protein_id "ENSBTAP00000009798"	protein_version "5"
23	ensembl	exon	27239754	27239887		.	-	.	gene_id "ENSBTAG00000007450"	gene_version "5"	transcript_id "ENSBTAT00000045436"	transcript_version "2"	exon_number "6"	gene_name "C2"	gene_source "ensembl"	gene_biotype "protein_coding"	transcript_name "C2-201"	transcript_source "ensembl"	transcript_biotype "protein_coding"	exon_id "ENSBTAE00000079718"	exon_version "1"
23	ensembl	CDS	27239754	27239887		.	-	2	gene_id "ENSBTAG00000007450"	gene_version "5"	transcript_id "ENSBTAT00000045436"	transcript_version "2"	exon_number "6"	gene_name "C2"	gene_source "ensembl"	gene_biotype "protein_coding"	transcript_name "C2-201"	transcript_source "ensembl"	transcript_biotype "protein_coding"	protein_id "ENSBTAP00000042824"	protein_version "2"
23	ensembl	exon	27239754	27239887		.	-	.	gene_id "ENSBTAG00000007450"	gene_version "5"	transcript_id "ENSBTAT00000009798"	transcript_version "5"	exon_number "6"	gene_name "C2"	gene_source "ensembl"	gene_biotype "protein_coding"	transcript_name "C2-202"	transcript_source "ensembl"	transcript_biotype "protein_coding"	exon_id "ENSBTAE00000079718"	exon_version "1"
23	ensembl	CDS	27239754	27239887		.	-	2	gene_id "ENSBTAG00000007450"	gene_version "5"	transcript_id "ENSBTAT00000009798"	transcript_version "5"	exon_number "6"	gene_name "C2"	gene_source "ensembl"	gene_biotype "protein_coding"	transcript_name "C2-202"	transcript_source "ensembl"	transcript_biotype "protein_coding"	protein_id "ENSBTAP00000009798"	protein_version "5"
23	ensembl	exon	27240083	27240184		.	-	.	gene_id "ENSBTAG00000007450"	gene_version "5"	transcript_id "ENSBTAT00000045436"	transcript_version "2"	exon_number "5"	gene_name "C2"	gene_source "ensembl"	gene_biotype "protein_coding"	transcript_name "C2-201"	transcript_source "ensembl"	transcript_biotype "protein_coding"	exon_id "ENSBTAE00000079717"	exon_version "2"
23	ensembl	CDS	27240083	27240184		.	-	2	gene_id "ENSBTAG00000007450"	gene_version "5"	transcript_id "ENSBTAT00000045436"	transcript_version "2"	exon_number "5"	gene_name "C2"	gene_source "ensembl"	gene_biotype "protein_coding"	transcript_name "C2-201"	transcript_source "ensembl"	transcript_biotype "protein_coding"	protein_id "ENSBTAP00000042824"	protein_version "2"
23	ensembl	exon	27240083	27240184		.	-	.	gene_id "ENSBTAG00000007450"	gene_version "5"	transcript_id "ENSBTAT00000009798"	transcript_version "5"	exon_number "5"	gene_name "C2"	gene_source "ensembl"	gene_biotype "protein_coding"	transcript_name "C2-202"	transcript_source "ensembl"	transcript_biotype "protein_coding"	exon_id "ENSBTAE00000079717"	exon_version "2"
23	ensembl	CDS	27240083	27240184		.	-	2	gene_id "ENSBTAG00000007450"	gene_version "5"	transcript_id "ENSBTAT00000009798"	transcript_version "5"	exon_number "5"	gene_name "C2"	gene_source "ensembl"	gene_biotype "protein_coding"	transcript_name "C2-202"	transcript_source "ensembl"	transcript_biotype "protein_coding"	protein_id "ENSBTAP00000009798"	protein_version "5"
23	ensembl	exon	27240265	27240438		.	-	.	gene_id "ENSBTAG00000007450"	gene_version "5"	transcript_id "ENSBTAT00000045436"	transcript_version "2"	exon_number "4"	gene_name "C2"	gene_source "ensembl"	gene_biotype "protein_coding"	transcript_name "C2-201"	transcript_source "ensembl"	transcript_biotype "protein_coding"	exon_id "ENSBTAE00000079716"	exon_version "2"
23	ensembl	CDS	27240265	27240438		.	-	2	gene_id "ENSBTAG00000007450"	gene_version "5"	transcript_id "ENSBTAT00000045436"	transcript_version "2"	exon_number "4"	gene_name "C2"	gene_source "ensembl"	gene_biotype "protein_coding"	transcript_name "C2-201"	transcript_source "ensembl"	transcript_biotype "protein_coding"	protein_id "ENSBTAP00000042824"	protein_version "2"
23	ensembl	exon	27240265	27240438		.	-	.	gene_id "ENSBTAG00000007450"	gene_version "5"	transcript_id "ENSBTAT00000009798"	transcript_version "5"	exon_number "4"	gene_name "C2"	gene_source "ensembl"	gene_biotype "protein_coding"	transcript_name "C2-202"	transcript_source "ensembl"	transcript_biotype "protein_coding"	exon_id "ENSBTAE00000079716"	exon_version "2"
23	ensembl	CDS	27240265	27240438		.	-	2	gene_id "ENSBTAG00000007450"	gene_version "5"	transcript_id "ENSBTAT00000009798"	transcript_version "5"	exon_number "4"	gene_name "C2"	gene_source "ensembl"	gene_biotype "protein_coding"	transcript_name "C2-202"	transcript_source "ensembl"	transcript_biotype "protein_coding"	protein_id "ENSBTAP00000009798"	protein_version "5"
23	ensembl	exon	27242152	27242337		.	-	.	gene_id "ENSBTAG00000007450"	gene_version "5"	transcript_id "ENSBTAT00000045436"	transcript_version "2"	exon_number "3"	gene_name "C2"	gene_source "ensembl"	gene_biotype "protein_coding"	transcript_name "C2-201"	transcript_source "ensembl"	transcript_biotype "protein_coding"	exon_id "ENSBTAE00000079713"	exon_version "1"
23	ensembl	CDS	27242152	27242337		.	-	2	gene_id "ENSBTAG00000007450"	gene_version "5"	transcript_id "ENSBTAT00000045436"	transcript_version "2"	exon_number "3"	gene_name "C2"	gene_source "ensembl"	gene_biotype "protein_coding"	transcript_name "C2-201"	transcript_source "ensembl"	transcript_biotype "protein_coding"	protein_id "ENSBTAP00000042824"	protein_version "2"
23	ensembl	exon	27242152	27242337		.	-	.	gene_id "ENSBTAG00000007450"	gene_version "5"	transcript_id "ENSBTAT00000009798"	transcript_version "5"	exon_number "3"	gene_name "C2"	gene_source "ensembl"	gene_biotype "protein_coding"	transcript_name "C2-202"	transcript_source "ensembl"	transcript_biotype "protein_coding"	exon_id "ENSBTAE00000079713"	exon_version "1"
23	ensembl	CDS	27242152	27242337		.	-	2	gene_id "ENSBTAG00000007450"	gene_version "5"	transcript_id "ENSBTAT00000009798"	transcript_version "5"	exon_number "3"	gene_name "C2"	gene_source "ensembl"	gene_biotype "protein_coding"	transcript_name "C2-202"	transcript_source "ensembl"	transcript_biotype "protein_coding"	protein_id "ENSBTAP00000009798"	protein_version "5"
23	ensembl	exon	27242916	27243125		.	-	.	gene_id "ENSBTAG00000007450"	gene_version "5"	transcript_id "ENSBTAT00000045436"	transcript_version "2"	exon_number "2"	gene_name "C2"	gene_source "ensembl"	gene_biotype "protein_coding"	transcript_name "C2-201"	transcript_source "ensembl"	transcript_biotype "protein_coding"	exon_id "ENSBTAE00000079712"	exon_version "1"
23	ensembl	CDS	27242916	27243125		.	-	2	gene_id "ENSBTAG00000007450"	gene_version "5"	transcript_id "ENSBTAT00000045436"	transcript_version "2"	exon_number "2"	gene_name "C2"	gene_source "ensembl"	gene_biotype "protein_coding"	transcript_name "C2-201"	transcript_source "ensembl"	transcript_biotype "protein_coding"	protein_id "ENSBTAP00000042824"	protein_version "2"
23	ensembl	exon	27242916	27243125		.	-	.	gene_id "ENSBTAG00000007450"	gene_version "5"	transcript_id "ENSBTAT00000009798"	transcript_version "5"	exon_number "2"	gene_name "C2"	gene_source "ensembl"	gene_biotype "protein_coding"	transcript_name "C2-202"	transcript_source "ensembl"	transcript_biotype "protein_coding"	exon_id "ENSBTAE00000079712"	exon_version "1"
23	ensembl	CDS	27242916	27243125		.	-	2	gene_id "ENSBTAG00000007450"	gene_version "5"	transcript_id "ENSBTAT00000009798"	transcript_version "5"	exon_number "2"	gene_name "C2"	gene_source "ensembl"	gene_biotype "protein_coding"	transcript_name "C2-202"	transcript_source "ensembl"	transcript_biotype "protein_coding"	protein_id "ENSBTAP00000009798"	protein_version "5"
23	ensembl	exon	27243286	27243350		.	-	.	gene_id "ENSBTAG00000007450"	gene_version "5"	transcript_id "ENSBTAT00000045436"	transcript_version "2"	exon_number "1"	gene_name "C2"	gene_source "ensembl"	gene_biotype "protein_coding"	transcript_name "C2-201"	transcript_source "ensembl"	transcript_biotype "protein_coding"	exon_id "ENSBTAE00000462122"	exon_version "1"
23	ensembl	CDS	27243286	27243331		.	-	0	gene_id "ENSBTAG00000007450"	gene_version "5"	transcript_id "ENSBTAT00000045436"	transcript_version "2"	exon_number "1"	gene_name "C2"	gene_source "ensembl"	gene_biotype "protein_coding"	transcript_name "C2-201"	transcript_source "ensembl"	transcript_biotype "protein_coding"	protein_id "ENSBTAP00000042824"	protein_version "2"
23	ensembl	exon	27243286	27243367		.	-	.	gene_id "ENSBTAG00000007450"	gene_version "5"	transcript_id "ENSBTAT00000009798"	transcript_version "5"	exon_number "1"	gene_name "C2"	gene_source "ensembl"	gene_biotype "protein_coding"	transcript_name "C2-202"	transcript_source "ensembl"	transcript_biotype "protein_coding"	exon_id "ENSBTAE00000280751"	exon_version "1"
23	ensembl	CDS	27243286	27243331		.	-	0	gene_id "ENSBTAG00000007450"	gene_version "5"	transcript_id "ENSBTAT00000009798"	transcript_version "5"	exon_number "1"	gene_name "C2"	gene_source "ensembl"	gene_biotype "protein_coding"	transcript_name "C2-202"	transcript_source "ensembl"	transcript_biotype "protein_coding"	protein_id "ENSBTAP00000009798"	protein_version "5"
23	ensembl	start_codon	27243329	27243331		.	-	0	gene_id "ENSBTAG00000007450"	gene_version "5"	transcript_id "ENSBTAT00000045436"	transcript_version "2"	exon_number "1"	gene_name "C2"	gene_source "ensembl"	gene_biotype "protein_coding"	transcript_name "C2-201"	transcript_source "ensembl"	transcript_biotype "protein_coding"
23	ensembl	start_codon	27243329	27243331		.	-	0	gene_id "ENSBTAG00000007450"	gene_version "5"	transcript_id "ENSBTAT00000009798"	transcript_version "5"	exon_number "1"	gene_name "C2"	gene_source "ensembl"	gene_biotype "protein_coding"	transcript_name "C2-202"	transcript_source "ensembl"	transcript_biotype "protein_coding"
23	ensembl	five_prime_utr	27243332	27243350		.	-	.	gene_id "ENSBTAG00000007450"	gene_version "5"	transcript_id "ENSBTAT00000045436"	transcript_version "2"	gene_name "C2"	gene_source "ensembl"	gene_biotype "protein_coding"	transcript_name "C2-201"	transcript_source "ensembl"	transcript_biotype "protein_coding"
23	ensembl	five_prime_utr	27243332	27243367		.	-	.	gene_id "ENSBTAG00000007450"	gene_version "5"	transcript_id "ENSBTAT00000009798"	transcript_version "5"	gene_name "C2"	gene_source "ensembl"	gene_biotype "protein_coding"	transcript_name "C2-202"	transcript_source "ensembl"	transcript_biotype "protein_coding"
23	ensembl	gene	27274034	27275413		.	+	.	gene_id "ENSBTAG00000032031"	gene_version "3"	gene_name "ZBTB12"	gene_source "ensembl"	gene_biotype "protein_coding"
23	ensembl	transcript	27274034	27275413		.	+	.	gene_id "ENSBTAG00000032031"	gene_version "3"	transcript_id "ENSBTAT00000045434"	transcript_version "3"	gene_name "ZBTB12"	gene_source "ensembl"	gene_biotype "protein_coding"	transcript_name "ZBTB12-201"	transcript_source "ensembl"	transcript_biotype "protein_coding"
23	ensembl	exon	27274034	27275413		.	+	.	gene_id "ENSBTAG00000032031"	gene_version "3"	transcript_id "ENSBTAT00000045434"	transcript_version "3"	exon_number "1"	gene_name "ZBTB12"	gene_source "ensembl"	gene_biotype "protein_coding"	transcript_name "ZBTB12-201"	transcript_source "ensembl"	transcript_biotype "protein_coding"	exon_id "ENSBTAE00000336812"	exon_version "3"
23	ensembl	CDS	27274034	27275410		.	+	0	gene_id "ENSBTAG00000032031"	gene_version "3"	transcript_id "ENSBTAT00000045434"	transcript_version "3"	exon_number "1"	gene_name "ZBTB12"	gene_source "ensembl"	gene_biotype "protein_coding"	transcript_name "ZBTB12-201"	transcript_source "ensembl"	transcript_biotype "protein_coding"	protein_id "ENSBTAP00000042822"	protein_version "3"
23	ensembl	start_codon	27274034	27274036		.	+	0	gene_id "ENSBTAG00000032031"	gene_version "3"	transcript_id "ENSBTAT00000045434"	transcript_version "3"	exon_number "1"	gene_name "ZBTB12"	gene_source "ensembl"	gene_biotype "protein_coding"	transcript_name "ZBTB12-201"	transcript_source "ensembl"	transcript_biotype "protein_coding"
23	ensembl	stop_codon	27275411	27275413		.	+	0	gene_id "ENSBTAG00000032031"	gene_version "3"	transcript_id "ENSBTAT00000045434"	transcript_version "3"	exon_number "1"	gene_name "ZBTB12"	gene_source "ensembl"	gene_biotype "protein_coding"	transcript_name "ZBTB12-201"	transcript_source "ensembl"	transcript_biotype "protein_coding"
23	ensembl	gene	27277900	27291344		.	+	.	gene_id "ENSBTAG00000005676"	gene_version "5"	gene_name "EHMT2"	gene_source "ensembl"	gene_biotype "protein_coding"
23	ensembl	transcript	27277900	27291344		.	+	.	gene_id "ENSBTAG00000005676"	gene_version "5"	transcript_id "ENSBTAT00000007456"	transcript_version "5"	gene_name "EHMT2"	gene_source "ensembl"	gene_biotype "protein_coding"	transcript_name "EHMT2-201"	transcript_source "ensembl"	transcript_biotype "protein_coding"
23	ensembl	exon	27277900	27277961		.	+	.	gene_id "ENSBTAG00000005676"	gene_version "5"	transcript_id "ENSBTAT00000007456"	transcript_version "5"	exon_number "1"	gene_name "EHMT2"	gene_source "ensembl"	gene_biotype "protein_coding"	transcript_name "EHMT2-201"	transcript_source "ensembl"	transcript_biotype "protein_coding"	exon_id "ENSBTAE00000466727"	exon_version "1"
23	ensembl	CDS	27277900	27277961		.	+	0	gene_id "ENSBTAG00000005676"	gene_version "5"	transcript_id "ENSBTAT00000007456"	transcript_version "5"	exon_number "1"	gene_name "EHMT2"	gene_source "ensembl"	gene_biotype "protein_coding"	transcript_name "EHMT2-201"	transcript_source "ensembl"	transcript_biotype "protein_coding"	protein_id "ENSBTAP00000007456"	protein_version "5"
23	ensembl	exon	27278845	27279074		.	+	.	gene_id "ENSBTAG00000005676"	gene_version "5"	transcript_id "ENSBTAT00000007456"	transcript_version "5"	exon_number "2"	gene_name "EHMT2"	gene_source "ensembl"	gene_biotype "protein_coding"	transcript_name "EHMT2-201"	transcript_source "ensembl"	transcript_biotype "protein_coding"	exon_id "ENSBTAE00000059919"	exon_version "2"
23	ensembl	CDS	27278845	27279074		.	+	1	gene_id "ENSBTAG00000005676"	gene_version "5"	transcript_id "ENSBTAT00000007456"	transcript_version "5"	exon_number "2"	gene_name "EHMT2"	gene_source "ensembl"	gene_biotype "protein_coding"	transcript_name "EHMT2-201"	transcript_source "ensembl"	transcript_biotype "protein_coding"	protein_id "ENSBTAP00000007456"	protein_version "5"
23	ensembl	exon	27279173	27279391		.	+	.	gene_id "ENSBTAG00000005676"	gene_version "5"	transcript_id "ENSBTAT00000007456"	transcript_version "5"	exon_number "3"	gene_name "EHMT2"	gene_source "ensembl"	gene_biotype "protein_coding"	transcript_name "EHMT2-201"	transcript_source "ensembl"	transcript_biotype "protein_coding"	exon_id "ENSBTAE00000059920"	exon_version "3"
23	ensembl	CDS	27279173	27279391		.	+	2	gene_id "ENSBTAG00000005676"	gene_version "5"	transcript_id "ENSBTAT00000007456"	transcript_version "5"	exon_number "3"	gene_name "EHMT2"	gene_source "ensembl"	gene_biotype "protein_coding"	transcript_name "EHMT2-201"	transcript_source "ensembl"	transcript_biotype "protein_coding"	protein_id "ENSBTAP00000007456"	protein_version "5"
23	ensembl	exon	27279488	27279741		.	+	.	gene_id "ENSBTAG00000005676"	gene_version "5"	transcript_id "ENSBTAT00000007456"	transcript_version "5"	exon_number "4"	gene_name "EHMT2"	gene_source "ensembl"	gene_biotype "protein_coding"	transcript_name "EHMT2-201"	transcript_source "ensembl"	transcript_biotype "protein_coding"	exon_id "ENSBTAE00000059921"	exon_version "1"
23	ensembl	CDS	27279488	27279741		.	+	2	gene_id "ENSBTAG00000005676"	gene_version "5"	transcript_id "ENSBTAT00000007456"	transcript_version "5"	exon_number "4"	gene_name "EHMT2"	gene_source "ensembl"	gene_biotype "protein_coding"	transcript_name "EHMT2-201"	transcript_source "ensembl"	transcript_biotype "protein_coding"	protein_id "ENSBTAP00000007456"	protein_version "5"
23	ensembl	exon	27280507	27280591		.	+	.	gene_id "ENSBTAG00000005676"	gene_version "5"	transcript_id "ENSBTAT00000007456"	transcript_version "5"	exon_number "5"	gene_name "EHMT2"	gene_source "ensembl"	gene_biotype "protein_coding"	transcript_name "EHMT2-201"	transcript_source "ensembl"	transcript_biotype "protein_coding"	exon_id "ENSBTAE00000059922"	exon_version "1"
23	ensembl	CDS	27280507	27280591		.	+	0	gene_id "ENSBTAG00000005676"	gene_version "5"	transcript_id "ENSBTAT00000007456"	transcript_version "5"	exon_number "5"	gene_name "EHMT2"	gene_source "ensembl"	gene_biotype "protein_coding"	transcript_name "EHMT2-201"	transcript_source "ensembl"	transcript_biotype "protein_coding"	protein_id "ENSBTAP00000007456"	protein_version "5"
23	ensembl	exon	27280690	27280730		.	+	.	gene_id "ENSBTAG00000005676"	gene_version "5"	transcript_id "ENSBTAT00000007456"	transcript_version "5"	exon_number "6"	gene_name "EHMT2"	gene_source "ensembl"	gene_biotype "protein_coding"	transcript_name "EHMT2-201"	transcript_source "ensembl"	transcript_biotype "protein_coding"	exon_id "ENSBTAE00000059923"	exon_version "1"
23	ensembl	CDS	27280690	27280730		.	+	2	gene_id "ENSBTAG00000005676"	gene_version "5"	transcript_id "ENSBTAT00000007456"	transcript_version "5"	exon_number "6"	gene_name "EHMT2"	gene_source "ensembl"	gene_biotype "protein_coding"	transcript_name "EHMT2-201"	transcript_source "ensembl"	transcript_biotype "protein_coding"	protein_id "ENSBTAP00000007456"	protein_version "5"
23	ensembl	exon	27280878	27281033		.	+	.	gene_id "ENSBTAG00000005676"	gene_version "5"	transcript_id "ENSBTAT00000007456"	transcript_version "5"	exon_number "7"	gene_name "EHMT2"	gene_source "ensembl"	gene_biotype "protein_coding"	transcript_name "EHMT2-201"	transcript_source "ensembl"	transcript_biotype "protein_coding"	exon_id "ENSBTAE00000059924"	exon_version "1"
23	ensembl	CDS	27280878	27281033		.	+	0	gene_id "ENSBTAG00000005676"	gene_version "5"	transcript_id "ENSBTAT00000007456"	transcript_version "5"	exon_number "7"	gene_name "EHMT2"	gene_source "ensembl"	gene_biotype "protein_coding"	transcript_name "EHMT2-201"	transcript_source "ensembl"	transcript_biotype "protein_coding"	protein_id "ENSBTAP00000007456"	protein_version "5"
23	ensembl	exon	27282609	27282746		.	+	.	gene_id "ENSBTAG00000005676"	gene_version "5"	transcript_id "ENSBTAT00000007456"	transcript_version "5"	exon_number "8"	gene_name "EHMT2"	gene_source "ensembl"	gene_biotype "protein_coding"	transcript_name "EHMT2-201"	transcript_source "ensembl"	transcript_biotype "protein_coding"	exon_id "ENSBTAE00000059925"	exon_version "1"
23	ensembl	CDS	27282609	27282746		.	+	0	gene_id "ENSBTAG00000005676"	gene_version "5"	transcript_id "ENSBTAT00000007456"	transcript_version "5"	exon_number "8"	gene_name "EHMT2"	gene_source "ensembl"	gene_biotype "protein_coding"	transcript_name "EHMT2-201"	transcript_source "ensembl"	transcript_biotype "protein_coding"	protein_id "ENSBTAP00000007456"	protein_version "5"
23	ensembl	exon	27282871	27282985		.	+	.	gene_id "ENSBTAG00000005676"	gene_version "5"	transcript_id "ENSBTAT00000007456"	transcript_version "5"	exon_number "9"	gene_name "EHMT2"	gene_source "ensembl"	gene_biotype "protein_coding"	transcript_name "EHMT2-201"	transcript_source "ensembl"	transcript_biotype "protein_coding"	exon_id "ENSBTAE00000059926"	exon_version "1"
23	ensembl	CDS	27282871	27282985		.	+	0	gene_id "ENSBTAG00000005676"	gene_version "5"	transcript_id "ENSBTAT00000007456"	transcript_version "5"	exon_number "9"	gene_name "EHMT2"	gene_source "ensembl"	gene_biotype "protein_coding"	transcript_name "EHMT2-201"	transcript_source "ensembl"	transcript_biotype "protein_coding"	protein_id "ENSBTAP00000007456"	protein_version "5"
23	ensembl	exon	27283132	27283233		.	+	.	gene_id "ENSBTAG00000005676"	gene_version "5"	transcript_id "ENSBTAT00000007456"	transcript_version "5"	exon_number "10"	gene_name "EHMT2"	gene_source "ensembl"	gene_biotype "protein_coding"	transcript_name "EHMT2-201"	transcript_source "ensembl"	transcript_biotype "protein_coding"	exon_id "ENSBTAE00000059927"	exon_version "1"
23	ensembl	CDS	27283132	27283233		.	+	2	gene_id "ENSBTAG00000005676"	gene_version "5"	transcript_id "ENSBTAT00000007456"	transcript_version "5"	exon_number "10"	gene_name "EHMT2"	gene_source "ensembl"	gene_biotype "protein_coding"	transcript_name "EHMT2-201"	transcript_source "ensembl"	transcript_biotype "protein_coding"	protein_id "ENSBTAP00000007456"	protein_version "5"
23	ensembl	exon	27283460	27283608		.	+	.	gene_id "ENSBTAG00000005676"	gene_version "5"	transcript_id "ENSBTAT00000007456"	transcript_version "5"	exon_number "11"	gene_name "EHMT2"	gene_source "ensembl"	gene_biotype "protein_coding"	transcript_name "EHMT2-201"	transcript_source "ensembl"	transcript_biotype "protein_coding"	exon_id "ENSBTAE00000059928"	exon_version "2"
23	ensembl	CDS	27283460	27283608		.	+	2	gene_id "ENSBTAG00000005676"	gene_version "5"	transcript_id "ENSBTAT00000007456"	transcript_version "5"	exon_number "11"	gene_name "EHMT2"	gene_source "ensembl"	gene_biotype "protein_coding"	transcript_name "EHMT2-201"	transcript_source "ensembl"	transcript_biotype "protein_coding"	protein_id "ENSBTAP00000007456"	protein_version "5"
23	ensembl	exon	27283698	27283841		.	+	.	gene_id "ENSBTAG00000005676"	gene_version "5"	transcript_id "ENSBTAT00000007456"	transcript_version "5"	exon_number "12"	gene_name "EHMT2"	gene_source "ensembl"	gene_biotype "protein_coding"	transcript_name "EHMT2-201"	transcript_source "ensembl"	transcript_biotype "protein_coding"	exon_id "ENSBTAE00000059929"	exon_version "2"
23	ensembl	CDS	27283698	27283841		.	+	0	gene_id "ENSBTAG00000005676"	gene_version "5"	transcript_id "ENSBTAT00000007456"	transcript_version "5"	exon_number "12"	gene_name "EHMT2"	gene_source "ensembl"	gene_biotype "protein_coding"	transcript_name "EHMT2-201"	transcript_source "ensembl"	transcript_biotype "protein_coding"	protein_id "ENSBTAP00000007456"	protein_version "5"
23	ensembl	exon	27283927	27284162		.	+	.	gene_id "ENSBTAG00000005676"	gene_version "5"	transcript_id "ENSBTAT00000007456"	transcript_version "5"	exon_number "13"	gene_name "EHMT2"	gene_source "ensembl"	gene_biotype "protein_coding"	transcript_name "EHMT2-201"	transcript_source "ensembl"	transcript_biotype "protein_coding"	exon_id "ENSBTAE00000280782"	exon_version "1"
23	ensembl	CDS	27283927	27284162		.	+	0	gene_id "ENSBTAG00000005676"	gene_version "5"	transcript_id "ENSBTAT00000007456"	transcript_version "5"	exon_number "13"	gene_name "EHMT2"	gene_source "ensembl"	gene_biotype "protein_coding"	transcript_name "EHMT2-201"	transcript_source "ensembl"	transcript_biotype "protein_coding"	protein_id "ENSBTAP00000007456"	protein_version "5"
23	ensembl	exon	27284240	27284422		.	+	.	gene_id "ENSBTAG00000005676"	gene_version "5"	transcript_id "ENSBTAT00000007456"	transcript_version "5"	exon_number "14"	gene_name "EHMT2"	gene_source "ensembl"	gene_biotype "protein_coding"	transcript_name "EHMT2-201"	transcript_source "ensembl"	transcript_biotype "protein_coding"	exon_id "ENSBTAE00000387858"	exon_version "1"
23	ensembl	CDS	27284240	27284422		.	+	1	gene_id "ENSBTAG00000005676"	gene_version "5"	transcript_id "ENSBTAT00000007456"	transcript_version "5"	exon_number "14"	gene_name "EHMT2"	gene_source "ensembl"	gene_biotype "protein_coding"	transcript_name "EHMT2-201"	transcript_source "ensembl"	transcript_biotype "protein_coding"	protein_id "ENSBTAP00000007456"	protein_version "5"
23	ensembl	exon	27284532	27284614		.	+	.	gene_id "ENSBTAG00000005676"	gene_version "5"	transcript_id "ENSBTAT00000007456"	transcript_version "5"	exon_number "15"	gene_name "EHMT2"	gene_source "ensembl"	gene_biotype "protein_coding"	transcript_name "EHMT2-201"	transcript_source "ensembl"	transcript_biotype "protein_coding"	exon_id "ENSBTAE00000280779"	exon_version "1"
23	ensembl	CDS	27284532	27284614		.	+	1	gene_id "ENSBTAG00000005676"	gene_version "5"	transcript_id "ENSBTAT00000007456"	transcript_version "5"	exon_number "15"	gene_name "EHMT2"	gene_source "ensembl"	gene_biotype "protein_coding"	transcript_name "EHMT2-201"	transcript_source "ensembl"	transcript_biotype "protein_coding"	protein_id "ENSBTAP00000007456"	protein_version "5"
23	ensembl	exon	27285124	27285230		.	+	.	gene_id "ENSBTAG00000005676"	gene_version "5"	transcript_id "ENSBTAT00000007456"	transcript_version "5"	exon_number "16"	gene_name "EHMT2"	gene_source "ensembl"	gene_biotype "protein_coding"	transcript_name "EHMT2-201"	transcript_source "ensembl"	transcript_biotype "protein_coding"	exon_id "ENSBTAE00000059934"	exon_version "1"
23	ensembl	CDS	27285124	27285230		.	+	2	gene_id "ENSBTAG00000005676"	gene_version "5"	transcript_id "ENSBTAT00000007456"	transcript_version "5"	exon_number "16"	gene_name "EHMT2"	gene_source "ensembl"	gene_biotype "protein_coding"	transcript_name "EHMT2-201"	transcript_source "ensembl"	transcript_biotype "protein_coding"	protein_id "ENSBTAP00000007456"	protein_version "5"
23	ensembl	exon	27285315	27285437		.	+	.	gene_id "ENSBTAG00000005676"	gene_version "5"	transcript_id "ENSBTAT00000007456"	transcript_version "5"	exon_number "17"	gene_name "EHMT2"	gene_source "ensembl"	gene_biotype "protein_coding"	transcript_name "EHMT2-201"	transcript_source "ensembl"	transcript_biotype "protein_coding"	exon_id "ENSBTAE00000059935"	exon_version "1"
23	ensembl	CDS	27285315	27285437		.	+	0	gene_id "ENSBTAG00000005676"	gene_version "5"	transcript_id "ENSBTAT00000007456"	transcript_version "5"	exon_number "17"	gene_name "EHMT2"	gene_source "ensembl"	gene_biotype "protein_coding"	transcript_name "EHMT2-201"	transcript_source "ensembl"	transcript_biotype "protein_coding"	protein_id "ENSBTAP00000007456"	protein_version "5"
23	ensembl	exon	27285523	27285624		.	+	.	gene_id "ENSBTAG00000005676"	gene_version "5"	transcript_id "ENSBTAT00000007456"	transcript_version "5"	exon_number "18"	gene_name "EHMT2"	gene_source "ensembl"	gene_biotype "protein_coding"	transcript_name "EHMT2-201"	transcript_source "ensembl"	transcript_biotype "protein_coding"	exon_id "ENSBTAE00000059936"	exon_version "1"
23	ensembl	CDS	27285523	27285624		.	+	0	gene_id "ENSBTAG00000005676"	gene_version "5"	transcript_id "ENSBTAT00000007456"	transcript_version "5"	exon_number "18"	gene_name "EHMT2"	gene_source "ensembl"	gene_biotype "protein_coding"	transcript_name "EHMT2-201"	transcript_source "ensembl"	transcript_biotype "protein_coding"	protein_id "ENSBTAP00000007456"	protein_version "5"
23	ensembl	exon	27286328	27286432		.	+	.	gene_id "ENSBTAG00000005676"	gene_version "5"	transcript_id "ENSBTAT00000007456"	transcript_version "5"	exon_number "19"	gene_name "EHMT2"	gene_source "ensembl"	gene_biotype "protein_coding"	transcript_name "EHMT2-201"	transcript_source "ensembl"	transcript_biotype "protein_coding"	exon_id "ENSBTAE00000059937"	exon_version "1"
23	ensembl	CDS	27286328	27286432		.	+	0	gene_id "ENSBTAG00000005676"	gene_version "5"	transcript_id "ENSBTAT00000007456"	transcript_version "5"	exon_number "19"	gene_name "EHMT2"	gene_source "ensembl"	gene_biotype "protein_coding"	transcript_name "EHMT2-201"	transcript_source "ensembl"	transcript_biotype "protein_coding"	protein_id "ENSBTAP00000007456"	protein_version "5"
23	ensembl	exon	27286539	27286693		.	+	.	gene_id "ENSBTAG00000005676"	gene_version "5"	transcript_id "ENSBTAT00000007456"	transcript_version "5"	exon_number "20"	gene_name "EHMT2"	gene_source "ensembl"	gene_biotype "protein_coding"	transcript_name "EHMT2-201"	transcript_source "ensembl"	transcript_biotype "protein_coding"	exon_id "ENSBTAE00000059938"	exon_version "1"
23	ensembl	CDS	27286539	27286693		.	+	0	gene_id "ENSBTAG00000005676"	gene_version "5"	transcript_id "ENSBTAT00000007456"	transcript_version "5"	exon_number "20"	gene_name "EHMT2"	gene_source "ensembl"	gene_biotype "protein_coding"	transcript_name "EHMT2-201"	transcript_source "ensembl"	transcript_biotype "protein_coding"	protein_id "ENSBTAP00000007456"	protein_version "5"
23	ensembl	exon	27286782	27286949		.	+	.	gene_id "ENSBTAG00000005676"	gene_version "5"	transcript_id "ENSBTAT00000007456"	transcript_version "5"	exon_number "21"	gene_name "EHMT2"	gene_source "ensembl"	gene_biotype "protein_coding"	transcript_name "EHMT2-201"	transcript_source "ensembl"	transcript_biotype "protein_coding"	exon_id "ENSBTAE00000059939"	exon_version "1"
23	ensembl	CDS	27286782	27286949		.	+	1	gene_id "ENSBTAG00000005676"	gene_version "5"	transcript_id "ENSBTAT00000007456"	transcript_version "5"	exon_number "21"	gene_name "EHMT2"	gene_source "ensembl"	gene_biotype "protein_coding"	transcript_name "EHMT2-201"	transcript_source "ensembl"	transcript_biotype "protein_coding"	protein_id "ENSBTAP00000007456"	protein_version "5"
23	ensembl	exon	27287579	27287723		.	+	.	gene_id "ENSBTAG00000005676"	gene_version "5"	transcript_id "ENSBTAT00000007456"	transcript_version "5"	exon_number "22"	gene_name "EHMT2"	gene_source "ensembl"	gene_biotype "protein_coding"	transcript_name "EHMT2-201"	transcript_source "ensembl"	transcript_biotype "protein_coding"	exon_id "ENSBTAE00000059940"	exon_version "1"
23	ensembl	CDS	27287579	27287723		.	+	1	gene_id "ENSBTAG00000005676"	gene_version "5"	transcript_id "ENSBTAT00000007456"	transcript_version "5"	exon_number "22"	gene_name "EHMT2"	gene_source "ensembl"	gene_biotype "protein_coding"	transcript_name "EHMT2-201"	transcript_source "ensembl"	transcript_biotype "protein_coding"	protein_id "ENSBTAP00000007456"	protein_version "5"
23	ensembl	exon	27288092	27288169		.	+	.	gene_id "ENSBTAG00000005676"	gene_version "5"	transcript_id "ENSBTAT00000007456"	transcript_version "5"	exon_number "23"	gene_name "EHMT2"	gene_source "ensembl"	gene_biotype "protein_coding"	transcript_name "EHMT2-201"	transcript_source "ensembl"	transcript_biotype "protein_coding"	exon_id "ENSBTAE00000059941"	exon_version "1"
23	ensembl	CDS	27288092	27288169		.	+	0	gene_id "ENSBTAG00000005676"	gene_version "5"	transcript_id "ENSBTAT00000007456"	transcript_version "5"	exon_number "23"	gene_name "EHMT2"	gene_source "ensembl"	gene_biotype "protein_coding"	transcript_name "EHMT2-201"	transcript_source "ensembl"	transcript_biotype "protein_coding"	protein_id "ENSBTAP00000007456"	protein_version "5"
23	ensembl	exon	27288496	27288611		.	+	.	gene_id "ENSBTAG00000005676"	gene_version "5"	transcript_id "ENSBTAT00000007456"	transcript_version "5"	exon_number "24"	gene_name "EHMT2"	gene_source "ensembl"	gene_biotype "protein_coding"	transcript_name "EHMT2-201"	transcript_source "ensembl"	transcript_biotype "protein_coding"	exon_id "ENSBTAE00000059942"	exon_version "1"
23	ensembl	CDS	27288496	27288611		.	+	0	gene_id "ENSBTAG00000005676"	gene_version "5"	transcript_id "ENSBTAT00000007456"	transcript_version "5"	exon_number "24"	gene_name "EHMT2"	gene_source "ensembl"	gene_biotype "protein_coding"	transcript_name "EHMT2-201"	transcript_source "ensembl"	transcript_biotype "protein_coding"	protein_id "ENSBTAP00000007456"	protein_version "5"
23	ensembl	exon	27288716	27288802		.	+	.	gene_id "ENSBTAG00000005676"	gene_version "5"	transcript_id "ENSBTAT00000007456"	transcript_version "5"	exon_number "25"	gene_name "EHMT2"	gene_source "ensembl"	gene_biotype "protein_coding"	transcript_name "EHMT2-201"	transcript_source "ensembl"	transcript_biotype "protein_coding"	exon_id "ENSBTAE00000059943"	exon_version "1"
23	ensembl	CDS	27288716	27288802		.	+	1	gene_id "ENSBTAG00000005676"	gene_version "5"	transcript_id "ENSBTAT00000007456"	transcript_version "5"	exon_number "25"	gene_name "EHMT2"	gene_source "ensembl"	gene_biotype "protein_coding"	transcript_name "EHMT2-201"	transcript_source "ensembl"	transcript_biotype "protein_coding"	protein_id "ENSBTAP00000007456"	protein_version "5"
23	ensembl	exon	27290258	27290336		.	+	.	gene_id "ENSBTAG00000005676"	gene_version "5"	transcript_id "ENSBTAT00000007456"	transcript_version "5"	exon_number "26"	gene_name "EHMT2"	gene_source "ensembl"	gene_biotype "protein_coding"	transcript_name "EHMT2-201"	transcript_source "ensembl"	transcript_biotype "protein_coding"	exon_id "ENSBTAE00000059944"	exon_version "1"
23	ensembl	CDS	27290258	27290336		.	+	1	gene_id "ENSBTAG00000005676"	gene_version "5"	transcript_id "ENSBTAT00000007456"	transcript_version "5"	exon_number "26"	gene_name "EHMT2"	gene_source "ensembl"	gene_biotype "protein_coding"	transcript_name "EHMT2-201"	transcript_source "ensembl"	transcript_biotype "protein_coding"	protein_id "ENSBTAP00000007456"	protein_version "5"
23	ensembl	exon	27290479	27290654		.	+	.	gene_id "ENSBTAG00000005676"	gene_version "5"	transcript_id "ENSBTAT00000007456"	transcript_version "5"	exon_number "27"	gene_name "EHMT2"	gene_source "ensembl"	gene_biotype "protein_coding"	transcript_name "EHMT2-201"	transcript_source "ensembl"	transcript_biotype "protein_coding"	exon_id "ENSBTAE00000059945"	exon_version "2"
23	ensembl	CDS	27290479	27290654		.	+	0	gene_id "ENSBTAG00000005676"	gene_version "5"	transcript_id "ENSBTAT00000007456"	transcript_version "5"	exon_number "27"	gene_name "EHMT2"	gene_source "ensembl"	gene_biotype "protein_coding"	transcript_name "EHMT2-201"	transcript_source "ensembl"	transcript_biotype "protein_coding"	protein_id "ENSBTAP00000007456"	protein_version "5"
23	ensembl	exon	27290979	27291344		.	+	.	gene_id "ENSBTAG00000005676"	gene_version "5"	transcript_id "ENSBTAT00000007456"	transcript_version "5"	exon_number "28"	gene_name "EHMT2"	gene_source "ensembl"	gene_biotype "protein_coding"	transcript_name "EHMT2-201"	transcript_source "ensembl"	transcript_biotype "protein_coding"	exon_id "ENSBTAE00000336716"	exon_version "2"
23	ensembl	CDS	27290979	27291156		.	+	1	gene_id "ENSBTAG00000005676"	gene_version "5"	transcript_id "ENSBTAT00000007456"	transcript_version "5"	exon_number "28"	gene_name "EHMT2"	gene_source "ensembl"	gene_biotype "protein_coding"	transcript_name "EHMT2-201"	transcript_source "ensembl"	transcript_biotype "protein_coding"	protein_id "ENSBTAP00000007456"	protein_version "5"
23	ensembl	stop_codon	27291157	27291159		.	+	0	gene_id "ENSBTAG00000005676"	gene_version "5"	transcript_id "ENSBTAT00000007456"	transcript_version "5"	exon_number "28"	gene_name "EHMT2"	gene_source "ensembl"	gene_biotype "protein_coding"	transcript_name "EHMT2-201"	transcript_source "ensembl"	transcript_biotype "protein_coding"
23	ensembl	three_prime_utr	27291160	27291344		.	+	.	gene_id "ENSBTAG00000005676"	gene_version "5"	transcript_id "ENSBTAT00000007456"	transcript_version "5"	gene_name "EHMT2"	gene_source "ensembl"	gene_biotype "protein_coding"	transcript_name "EHMT2-201"	transcript_source "ensembl"	transcript_biotype "protein_coding"
23	ensembl	gene	27291966	27305337		.	+	.	gene_id "ENSBTAG00000005675"	gene_version "5"	gene_name "SLC44A4"	gene_source "ensembl"	gene_biotype "protein_coding"
23	ensembl	transcript	27291966	27305337		.	+	.	gene_id "ENSBTAG00000005675"	gene_version "5"	transcript_id "ENSBTAT00000045367"	transcript_version "3"	gene_name "SLC44A4"	gene_source "ensembl"	gene_biotype "protein_coding"	transcript_name "SLC44A4-201"	transcript_source "ensembl"	transcript_biotype "protein_coding"
23	ensembl	exon	27291966	27292009		.	+	.	gene_id "ENSBTAG00000005675"	gene_version "5"	transcript_id "ENSBTAT00000045367"	transcript_version "3"	exon_number "1"	gene_name "SLC44A4"	gene_source "ensembl"	gene_biotype "protein_coding"	transcript_name "SLC44A4-201"	transcript_source "ensembl"	transcript_biotype "protein_coding"	exon_id "ENSBTAE00000415362"	exon_version "1"
23	ensembl	five_prime_utr	27291966	27291972		.	+	.	gene_id "ENSBTAG00000005675"	gene_version "5"	transcript_id "ENSBTAT00000045367"	transcript_version "3"	gene_name "SLC44A4"	gene_source "ensembl"	gene_biotype "protein_coding"	transcript_name "SLC44A4-201"	transcript_source "ensembl"	transcript_biotype "protein_coding"
[truncated: 1,956 more rows]
